# Supplementary material for: Analysis of the Salmonella regulatory network suggests involvement of SsrB and H-NS in σE-regulated SPI-2 gene expression
Source: Front Microbiol. 2015 Feb 10;6:27. doi: 10.3389/fmicb.2015.00027 (PMC4322710; doi:10.3389/fmicb.2015.00027)
Supplement: Table S2 — List of genes regulated by σE under three growth conditions. [file Table2.XLSX]

## Sheet: Index
Sheet Number	Contents
1	Microarray analysis on Salmonella Typhimurium 14028 and ΔrpoE across all three growth conditions
2	Genes differentially regulated by σE across all three growth conditions
3	Genes regulated by σE under LB log condition
4	Genes regulated by σE under LPM 4h condition
5	Genes regulated by σE under LPM 20h condition

## Sheet: 1. Microarray results
LocusTag	Locus ID from Strain LT2	GeneName	Protein description	LB_PValue	LPM4_PValue	LPM20_PValue	LB_FC	LPM4_FC	LPM20_FC
STM14_3234	STM2640	rpoE	RNA polymerase sigma factor RpoE	0	0	0	-3.221	-2.796	-3.26
STM14_3311	STM2747	STM14_3311	putative cytoplasmic protein	0.043	0	0	-1.313	1.002	-2.197
STM14_5028	STM4182	metA	homoserine O-succinyltransferase	0.806	0	0	0.055	-0.688	-1.79
STM14_1689	STM1394	ssaC	outer membrane secretin precursor	0.321	0	0	0.269	-1.671	-1.442
STM14_1868	STM1548.s	STM14_1868	putative S-adenosylmethionine/tRNA-ribosyltransferase-iso	0	0	0	1.549	-1.369	-2.317
STM14_0701	STM0602	ybdH	hypothetical protein	0	0.056	0	-0.979	0.301	-1.833
STM14_1048	STM0933	ybjT	putative nucleoside-diphosphate-sugar epimerase	0.002	0	0.001	-1.412	0.966	1.255
STM14_1697	STM1401	sseD	translocation machinery component	0	0	0.001	-0.836	-1.857	-1.809
STM14_2946	STM2395	pgtE	outer membrane protease	0.116	0	0.001	-0.612	-1.446	-1.251
STM14_1098	STM0972	STM14_1098	SopD-like protein	0.136	0	0.001	-0.594	-1.521	-2.189
STM14_2319	STM1907	cutC	copper homeostasis protein CutC	0.447	0	0.001	-0.139	-0.867	-1.39
STM14_1955	STM1616	STM14_1955	putative sugar-specific PTS enzyme II	0.811	0	0.001	-0.113	1.276	1.287
STM14_2824	STM2287	sseL	deubiquitinase	0.716	0	0.001	-0.094	-1.547	-1.607
STM14_2768		STM14_2768	KilA-N domain protein	0.852	0	0.001	-0.045	-0.785	-1.135
STM14_1687	STM1392	ssrA	sensor kinase	0.934	0	0.001	-0.032	-1.06	-1.8
STM14_4883	STM4060	cpxP	periplasmic repressor CpxP	0.984	0	0.001	0.006	2.774	2.713
STM14_1690	STM1395	ssaD	virulence protein	0.978	0	0.001	0.01	-2.149	-1.427
STM14_5408	STM4505	STM14_5408	hypothetical protein	0.823	0	0.001	0.046	-1.148	-1.134
STM14_2261		STM14_2261	conserved hypothetical protein	0.71	0	0.001	0.101	-0.961	-1.389
STM14_4935	STM4105	metF	5,10-methylenetetrahydrofolate reductase	0.559	0	0.001	0.11	1.019	-1.496
STM14_5557		STM14_5557	putative adhesin	0.755	0	0.001	0.15	1.159	1.565
STM14_4377	STM3632	STM14_4377	hypothetical protein	0.53	0	0.001	0.191	1.375	1.326
STM14_3307	STM2744	STM14_3307	putative cytoplasmic protein	0.439	0	0.001	0.246	1.036	2.045
STM14_0478	STM0404	queA	S-adenosylmethionine:tRNA ribosyltransferase-isomeras	0.59	0	0.001	0.322	1.69	2.022
STM14_5078	STM4224	yjbG	putative periplasmic protein	0.175	0	0.001	0.34	0.92	1.608
STM14_1233	STM1088	pipB	secreted effector protein	0.129	0	0.001	0.415	-1.399	-1.519
STM14_1400	STM1224	sifA	secreted effector protein	0.045	0	0.001	0.543	-1.208	-1.722
STM14_2428		STM14_2428	hypothetical protein	0.011	0	0.001	0.712	-0.895	-1.314
STM14_5405	STM4504	STM14_5405	putative cytoplasmic protein	0.012	0	0.001	0.716	-1.703	-2.148
STM14_3357		STM14_3357	hypothetical protein	0.015	0	0.001	0.716	-1.335	-1.167
STM14_4020	STM3330	gltB	glutamate synthase subunit alpha	0.011	0	0.001	0.731	0.91	1.683
STM14_1938	STM1601	ugtL	hypothetical protein	0.007	0	0.001	0.743	-1.776	-1.39
STM14_2773	STM2245	STM14_2773	putative outer membrane protein	0.088	0	0.001	0.773	-1.212	-1.391
STM14_4054	STM3360	argR	arginine repressor	0	0	0.001	1.069	1.18	1.348
STM14_1971	STM1630	STM14_1971	putative inner membrane protein	0.037	0	0.001	1.104	-1.665	-1.862
STM14_4077	STM3380	accC	acetyl-CoA carboxylase biotin carboxylase subunit	0	0	0.001	1.172	1.426	1.378
STM14_1588	STM1308	spy	periplasmic protein	0.161	0	0.001	1.206	2.379	2.568
STM14_4012	STM3324	ptsO	phosphohistidinoprotein-hexose phosphotransferase com	0	0	0.001	1.263	1.696	1.968
STM14_5318	STM4426	srfJ	lysosomal glucosyl ceramidase-like protein	0.151	0.001	0.001	0.336	-0.63	-1.597
STM14_4927	STM4099	metJ	transcriptional repressor protein MetJ	0.455	0.002	0.001	0.16	-0.594	-1.505
STM14_4175	STM3468	argD_2	bifunctional N-succinyldiaminopimelate-aminotransfe	0.059	0.002	0.001	0.698	0.56	2.246
STM14_1663	STM1369	sufA	iron-sulfur cluster assembly scaffold protein	0	0.004	0.001	-1.075	-0.534	-1.373
STM14_1598	STM1316	celF	phospho-beta-glucosidase/cellobiose-6-phosphate hydro	0.623	0.005	0.001	-0.109	-0.564	-1.595
STM14_2359	STM1941	STM14_2359	putative inner membrane protein	0	0.005	0.001	1.589	-0.532	-1.711
STM14_1931	STM1596	ydcX	putative inner membrane protein	0.01	0.006	0.001	-0.616	-0.469	-1.404
STM14_3459	STM2862	sitB	putative ATP-binding protein	0.077	0.007	0.001	0.489	-0.468	-1.816
STM14_3456	STM2860	ygbA	hypothetical protein	0.009	0.017	0.001	-0.483	0.379	-1.158
STM14_1870	STM1550	STM14_1870	putative cytoplasmic protein	0.18	0.036	0.001	-0.345	-0.339	-1.194
STM14_1998	STM1653	STM14_1998	putative membrane transporter of cations	0.123	0.055	0.001	-0.382	-0.367	-1.369
STM14_0733	STM0630	ccrB	camphor resistance protein CrcB	0.796	0.057	0.001	-0.068	-0.352	-1.495
STM14_2885	STM2340	STM14_2885	putative transketolase	0.061	0.064	0.001	-0.779	0.51	1.631
STM14_3869	STM3195	ribB	3,4-dihydroxy-2-butanone 4-phosphate synthase	0.001	0.069	0.001	0.881	-0.323	-2.121
STM14_2341	STM1925	flhD	transcriptional activator FlhD	0.009	0.1	0.001	-0.502	-0.245	-1.698
STM14_0707	STM0608	ahpC	alkyl hydroperoxide reductase subunit C	0	0.106	0.001	-1.542	-0.253	-1.634
STM14_5023		rrlE		0.893	0.161	0.001	-0.05	0.336	1.382
STM14_3458	STM2861	sitA	putative periplasmic binding protein	0.978	0.235	0.001	0.008	-0.231	-1.461
STM14_2460	STM0906	STM14_2460	lysis protein (holin)	0.095	0.344	0.001	0.501	-0.172	-1.511
STM14_1023	STM0872	grxA	glutaredoxin 1	0.046	0.372	0.001	-0.964	0.279	-1.756
STM14_4078	STM3381	yhdT	hypothetical protein	0	0.476	0.001	-2.714	0.222	1.954
STM14_0499	STM0421	yajO	putative oxidoreductase	0.465	0.482	0.001	-0.392	-0.207	1.914
STM14_0702	STM0603	ybdL	putative aminotransferase	0.591	0.508	0.001	-0.118	0.121	-1.133
STM14_4228	STM3511	yhgI	putative DNA uptake protein	0.001	0.563	0.001	-0.775	-0.088	-1.125
STM14_3120	STM2544	yfhP	DNA-binding transcriptional regulator IscR	0.01	0.649	0.001	-0.573	-0.097	-1.247
STM14_4685	STM3888	yieP	putative regulatory protein	0.043	0.771	0.001	-0.504	-0.055	-1.362
STM14_2344	STM1927	yecG	universal stress protein UspC	0.004	0.849	0.001	-0.723	-0.042	-1.618
STM14_1388	STM1214	ycfR	putative outer membrane protein	0.036	0.96	0.001	0.586	-0.009	1.407
STM14_0037	STM0029	STM14_0037	putative transcriptional regulator	0.148	0.964	0.001	-0.562	-0.011	-1.467
STM14_3923	STM3241	tdcE	pyruvate formate-lyase 4/2-ketobutyrate formate-lyase	0.555	0	0.002	-0.226	-0.929	-1.482
STM14_1823	STM1509	ydfZ	putative cytoplasmic protein	0.751	0	0.002	0.098	0.995	1.44
STM14_1858		STM14_1858	hypothetical protein	0.77	0	0.002	0.098	-0.689	-1.042
STM14_2484		STM14_2484	integrase protein	0.101	0	0.002	0.372	-0.993	-1.677
STM14_1493	STM1242	envE	putative envelope protein	0.339	0	0.002	0.496	-1.079	-1.145
STM14_4027	STM3336	nanK	N-acetylmannosamine kinase	0	0	0.002	1.273	1.551	1.203
STM14_4028	STM3337	nanE	N-acetylmannosamine-6-phosphate 2-epimerase	0	0	0.002	1.397	1.422	1.292
STM14_0289	STM0247	metN	DL-methionine transporter ATP-binding subunit	0.036	0.001	0.002	-0.571	0.577	-1.213
STM14_0834	STM0715	STM14_0834	putative cytoplasmic protein	0.042	0.001	0.002	1.021	-0.791	-1.195
STM14_4080	STM3383	prmA	ribosomal protein L11 methyltransferase	0.008	0.006	0.002	0.692	0.47	1.287
STM14_4137	STM3434	rpsC	30S ribosomal protein S3	0.152	0.027	0.002	0.368	0.336	2.114
STM14_1729	STM1431	sodB	superoxide dismutase	0	0.754	0.002	-2.66	-0.06	-1.397
STM14_2548	STM2059	yeeX	hypothetical protein	0.001	0.922	0.002	-1.169	-0.019	-1.003
STM14_3471	STM2872	prgJ	needle complex minor subunit	0	0	0.003	-1.429	-0.784	-1.361
STM14_0856	STM0737	sucB	dihydrolipoamide acetyltransferase	0.001	0	0.003	-1.1	1.129	1.915
STM14_3812	STM3148	hybB	putative hydrogenase 2 b cytochrome subunit	0.018	0	0.003	-0.462	-0.718	-1.017
STM14_4222	STM3506	feoB	ferrous iron transport protein B	0.243	0	0.003	-0.23	-0.724	-1.173
STM14_3233	STM2639	rseA	anti-RNA polymerase sigma factor SigE	0.437	0	0.003	-0.191	-1.386	-0.881
STM14_0247	STM0207	pfs	5'-methylthioadenosine/S-adenosylhomocysteine nucleosi	0.673	0	0.003	-0.085	1.223	1.003
STM14_1197	STM1055	STM14_1197	hypothetical protein	0.906	0	0.003	0.039	-0.733	-1.319
STM14_2391	STM1970	fliG	flagellar motor switch protein G	0.847	0	0.003	0.069	1.474	1.361
STM14_4705	STM3908	ilvY	DNA-binding transcriptional regulator IlvY	0.335	0	0.003	0.164	0.712	1.165
STM14_3125	STM2547	STM14_3125	putative hydrolase	0.089	0	0.003	0.334	-0.828	-1.407
STM14_3606	STM2991	amiC	N-acetylmuramoyl-L-alanine amidase	0.09	0	0.003	0.373	0.883	1.264
STM14_4076	STM3379	accB	acetyl-CoA carboxylase biotin carboxyl carrier protei	0.018	0	0.003	0.777	0.966	1.646
STM14_4010	STM3322	ptsN	sugar-specific enzyme IIA component of PTS	0	0	0.003	1.454	0.755	1.058
STM14_3994	STM3307	murA	UDP-N-acetylglucosamine 1-carboxyvinyltransferase	0	0	0.003	1.505	1.209	1.215
STM14_4068	STM3374	mreB	rod shape-determining protein	0	0	0.003	1.522	1.603	1.821
STM14_4042	STM3350	STM14_4042	putative inner membrane protein	0.048	0.001	0.003	0.885	0.698	1.227
STM14_4129	STM3426	rpsH	30S ribosomal protein S8	0.434	0.003	0.003	0.299	0.674	1.487
STM14_0098	STM0082	STM14_0098	putative secreted protein	0.533	0.004	0.003	0.171	-0.477	-1.897
STM14_4389	STM3641	yhjY	putative lipase	0.998	0.006	0.003	0.001	-0.416	-1.139
STM14_4949	STM4117	yijO	putative regulatory protein	0.369	0.007	0.003	0.352	0.549	1.515
STM14_5588	PSLT067	STM14_5588	putative cytoplasmic protein	0.779	0.01	0.003	-0.138	0.88	1.733
STM14_4144	STM3441	rpsJ	30S ribosomal protein S10	0.299	0.04	0.003	0.368	0.426	1.907
STM14_1321	STM1154	yceE	drug efflux system protein MdtG	0.667	0.057	0.003	-0.111	0.339	-1.219
STM14_1481		STM14_1481	hypothetical protein	0.412	0.059	0.003	0.188	-0.294	-1.172
STM14_3935	STM3250	garD	galactarate dehydrogenase	0.567	0.087	0.003	-0.206	0.307	1.125
STM14_2656	STM2153	yehE	putative outer membrane protein	0.203	0.224	0.003	0.448	0.255	-1.2
STM14_4879	STM4056.S	yiiM	hypothetical protein	0.315	0.263	0.003	0.402	0.294	1.355
STM14_4667	STM3871	atpB	F0F1 ATP synthase subunit A	0.668	0.267	0.003	0.102	0.173	-0.883
STM14_5203		STM14_5203	hypothetical protein	0	0	0.004	-4.769	-0.9	1.278
STM14_1497	STM1244	pagD	virulence protein PAGD precursor	0.009	0	0.004	-0.679	-1.163	-1.011
STM14_2036	STM1686	pspE	thiosulfate:cyanide sulfurtransferase (rhodanese)	0.004	0	0.004	-0.627	0.759	1.273
STM14_1612	STM1328	STM14_1612	putative outer membrane protein	0.022	0	0.004	-0.563	-0.636	-1.144
STM14_5360	STM4466	STM14_5360	carbamate kinase	0.05	0	0.004	-0.537	0.854	0.842
STM14_4861	STM4042A	STM14_4861	hypothetical protein	0.451	0	0.004	-0.162	0.868	1.028
STM14_3883	STM3207	ygiH	putative glycerol-3-phosphate acyltransferase PlsY	0.822	0	0.004	0.06	-0.747	-1.043
STM14_2761	STM2235	STM14_2761	hypothetical protein	0.188	0	0.004	0.359	-1.453	-2.043
STM14_1706	STM1410	STM14_1706	putative cytoplasmic protein	0.083	0	0.004	0.453	-1.331	-1.059
STM14_3713	STM3072	STM14_3713	putative inner membrane protein	0.028	0	0.004	0.521	1.225	0.972
STM14_1508	STM1250	STM14_1508	putative cytoplasmic protein	0.045	0	0.004	0.622	-1.474	-1.506
STM14_1371	STM1198	pabC	4-amino-4-deoxychorismate lyase	0.005	0	0.004	0.725	-0.724	-1.498
STM14_1688	STM1393	ssaB	secreted effector protein	0.062	0	0.004	0.762	-1.547	-1.397
STM14_0667	STM0571	STM14_0667	putative inner membrane protein	0.004	0	0.004	0.789	-0.878	-1.299
STM14_3337	STM2770	fljA	phase-1 flagellin repressor	0.004	0	0.004	0.886	-0.956	-1.682
STM14_3273		STM14_3273	hypothetical protein	0.001	0	0.004	1.095	-1.162	-1.905
STM14_4021	STM3331	gltD	glutamate synthase subunit beta	0	0	0.004	1.783	0.967	1.08
STM14_1551	STM1281	STM14_1551	putative inner membrane protein	0.627	0.001	0.004	-0.15	-0.602	-1.045
STM14_4140	STM3437	rplB	50S ribosomal protein L2	0.005	0.001	0.004	0.523	0.582	1.748
STM14_2274	STM1870	STM14_2274	RecE-like protein	0.893	0.002	0.004	-0.043	-0.65	-1.352
STM14_0588	STM0500	ybbJ	hypothetical protein	0.78	0.013	0.004	0.062	0.41	-0.968
STM14_3607	STM2992	argA	N-acetylglutamate synthase	0.685	0.015	0.004	0.094	0.429	1.103
STM14_1225	STM1080	yccW	putative SAM-dependent methyltransferase	0.679	0.017	0.004	0.111	-0.385	-1.034
STM14_2729	STM2209	STM14_2729	putative inner membrane protein	0.012	0.025	0.004	1.14	-0.61	-2.185
STM14_4143	STM3440	rplC	50S ribosomal protein L3	0.907	0.027	0.004	-0.025	0.401	1.583
STM14_4295	STM3568	rpoH	RNA polymerase factor sigma-32	0.437	0.031	0.004	-0.152	-0.335	-0.877
STM14_2886	STM2341	STM14_2886	putative transketolase	0.792	0.033	0.004	-0.085	0.498	1.132
STM14_2762	STM2236	STM14_2762	hypothetical protein	0.137	0.036	0.004	0.256	-0.308	-0.879
STM14_3692	STM3056	visC	hypothetical protein	0.462	0.043	0.004	-0.137	-0.309	-1.215
STM14_4761	STM3958	recQ	ATP-dependent DNA helicase RecQ	0.059	0.047	0.004	0.378	0.308	0.932
STM14_3116	STM2541	iscA	iron-sulfur cluster assembly protein	0.042	0.086	0.004	-0.438	0.318	-1.454
STM14_3117	STM2542	nifU	scaffold protein	0.131	0.102	0.004	0.407	-0.298	-1.184
STM14_1134	STM1001	STM14_1134	putative leucine response regulator	0.669	0.119	0.004	0.135	-0.289	-0.92
STM14_2936	STM2387	sixA	phosphohistidine phosphatase	0.377	0.153	0.004	0.179	0.269	-0.803
STM14_3003	STM2445	ucpA	short chain dehydrogenase	0.002	0.175	0.004	-0.759	0.32	1.032
STM14_1398	STM1223	potC	spermidine/putrescine ABC transporter membrane protei	0.055	0.176	0.004	-0.383	0.212	-1.104
STM14_1816		STM14_1816	hypothetical protein	0.182	0.226	0.004	-0.316	-0.199	-1.858
STM14_1029	STM0878	potG	putrescine transporter ATP-binding subunit	0.413	0.283	0.004	-0.33	0.311	1.098
STM14_1072	STM0950	STM14_1072	SlsA	0.153	0.47	0.004	-0.304	-0.139	-1.04
STM14_2702	STM2192	yeiB	hypothetical protein	0.898	0.546	0.004	0.033	0.113	-0.935
STM14_2903	STM2356	ubiX	3-octaprenyl-4-hydroxybenzoate carboxy-lyase	0.203	0.574	0.004	-0.307	-0.108	-1.411
STM14_0366	STM0310	gmhA	phosphoheptose isomerase	0.432	0.639	0.004	0.143	-0.076	-1.024
STM14_4063	STM3369	yhdP	hypothetical protein	0.245	0.713	0.004	0.512	-0.081	1.017
STM14_5148	STM4282	nrfG	formate-dependent nitrite reductase complex subunit N	0	0.928	0.004	1.053	0.017	1.163
STM14_0491		STM14_0491	hypothetical protein	0.114	0.953	0.004	0.558	-0.014	-1.074
STM14_4531		STM14_4531	hypothetical protein	0.594	0	0.005	0.141	-0.545	-1.66
STM14_957	STM0825	ybiI	hypothetical protein	0.253	0	0.005	0.348	-0.643	-1.149
STM14_1705	STM1409	ssaJ	needle complex inner membrane lipoprotein	0.095	0	0.005	0.449	-0.899	-1.332
STM14_3223	STM2631	STM14_3223	hypothetical protein	0.095	0	0.005	0.505	-0.789	-1.205
STM14_4003	STM3315	yrbH	D-arabinose 5-phosphate isomerase	0	0	0.005	0.806	1.289	1.029
STM14_4174	STM3467	yhfK	putative inner membrane protein	0.002	0	0.005	0.914	0.868	1.323
STM14_4171	STM3465	yhfA	hypothetical protein	0.001	0	0.005	0.92	0.851	0.958
STM14_4041	STM3349	degS	serine endoprotease	0	0	0.005	1.025	1.196	1.232
STM14_4309	STM3581.S	yhhS	hypothetical protein	0	0	0.005	1.038	0.787	0.971
STM14_4013	STM3325	yrbL	hypothetical protein	0	0	0.005	1.051	1.359	1.322
STM14_4011	STM3323	yhbJ	hypothetical protein	0	0	0.005	1.622	0.548	0.921
STM14_5417	STM4510	STM14_5417	putative aspartate racemase	0.424	0.001	0.005	0.202	-0.542	-0.852
STM14_4135	STM3432	rpmC	50S ribosomal protein L29	0.84	0.022	0.005	-0.071	0.416	1.916
STM14_0340	STM0291	STM14_0340	putative RHS-like protein	0.161	0.043	0.005	0.337	-0.448	-1.012
STM14_3161	STM2581	rnc	ribonuclease III	0.393	0.095	0.005	-0.201	-0.272	-1.221
STM14_3733	STM3090	metK	S-adenosylmethionine synthetase	0.069	0.316	0.005	0.404	0.199	-1.705
STM14_4611	STM2254	ccmA_2	cytochrome c biogenesis protein CcmA	0	0.539	0.005	-1.376	0.143	0.92
STM14_2365	STM1947	uvrY	response regulator	0.008	0.596	0.005	-0.619	-0.088	-0.995
STM14_4963	STM4128	yijD	hypothetical protein	0.429	0.724	0.005	-0.182	0.066	-0.953
STM14_966	STM0831	dps	DNA starvation/stationary phase protection protein Dps	0	0.751	0.005	-2.289	-0.058	-0.862
STM14_0884	STM0760	aroG	phospho-2-dehydro-3-deoxyheptonate aldolase	0.002	0	0.006	-0.795	-0.896	-0.892
STM14_4142	STM3439	rplD	50S ribosomal protein L4	0.548	0	0.006	-0.224	0.601	1.078
STM14_1757	STM1458	ydgM	electron transport complex protein RnfB	0.811	0	0.006	0.202	1.557	1.751
STM14_968	STM0832	ybiF	threonine and homoserine efflux system	0.233	0	0.006	0.273	1.105	0.892
STM14_4156	STM3452	yheO	putative regulatory protein	0.023	0	0.006	0.515	0.784	1.157
STM14_0218	STM0184	pcnB	poly(A) polymerase I	0.033	0	0.006	0.531	0.883	1.016
STM14_0045	STM0036	STM14_0045	putative arylsulfatase regulator	0.031	0	0.006	0.554	-0.866	-1.054
STM14_4536	STM3763	mgtB	Mg2+ transporter	0.042	0	0.006	0.571	-1.756	-2.442
STM14_0650	STM0557	STM14_0650	putative inner membrane protein	0.003	0	0.006	0.954	-0.86	-1.235
STM14_1193	STM1051	sseI	secreted effector protein	0	0	0.006	1.182	-1.664	-1.347
STM14_4112	STM3409	trkA	potassium transporter peripheral membrane component	0.001	0	0.006	1.417	0.762	1.1
STM14_4062	STM3368	tldD	protease TldD	0	0	0.006	1.571	0.818	0.918
STM14_5559	PSLT036	STM14_5559	putative transposase, IS200-like protein	0.054	0.001	0.006	0.368	-0.622	-1.119
STM14_5254	STM4372	STM14_5254	putative potassium channel	0.116	0.002	0.006	0.56	0.779	1.496
STM14_2722	STM2205	fruK	1-phosphofructokinase	0.108	0.004	0.006	-0.367	-0.496	-0.96
STM14_4491	STM3729	radC	DNA repair protein RadC	0.266	0.008	0.006	0.387	0.609	1.386
STM14_1542	STM1275	yaoF	putative hemolysin	0.687	0.011	0.006	-0.081	-0.503	-1.569
STM14_2542	STM2053	pduS	polyhedral body protein	0.769	0.014	0.006	-0.095	0.489	0.914
STM14_4331	STM3601	STM14_4331	putative phosphosugar isomerase	0	0.015	0.006	-1.32	-0.451	-1.479
STM14_2162	STM1787	STM14_2162	hydrogenase 1 large subunit	0.078	0.02	0.006	0.462	-0.426	-0.933
STM14_0825	STM0706	kdpA	potassium-transporting ATPase subunit A	0.414	0.044	0.006	0.266	0.493	1.513
STM14_1741	STM1443	ydhI	putative inner membrane protein	0.971	0.047	0.006	-0.013	-0.44	-1.158
STM14_0014	STM0013	dnaJ	chaperone protein DnaJ	0.004	0.06	0.006	0.554	-0.303	-0.818
STM14_2195	STM1816	minE	cell division topological specificity factor MinE	0	0.071	0.006	-1.239	0.318	-1.034
STM14_3868	STM3194	STM14_3868	putative disulfide oxidoreductase	0.183	0.1	0.006	0.488	0.324	1.165
STM14_1946	STM1608	tehB	tellurite resistance protein TehB	0.484	0.114	0.006	0.174	-0.281	-1.124
STM14_2686	STM2179	STM14_2686	putative sugar transporter	0.999	0.164	0.006	0	-0.243	-1.187
STM14_4523	STM3754	STM14_4523	putative cytoplasmic protein	0.105	0.182	0.006	-0.383	0.201	-1.048
STM14_1465	STM2599	STM14_1465	Peyer's patch-specific virulence factor GipA	0.652	0.208	0.006	-0.115	-0.236	-1.096
STM14_0048	STM0039	nhaA	pH-dependent sodium/proton antiporter	0.002	0.285	0.006	0.74	-0.225	-1.003
STM14_1842	STM1524	yneI	putative succinate-semialdehyde dehydrogenase	0.873	0.52	0.006	0.034	-0.118	-0.978
STM14_2688	STM2181	yohJ	hypothetical protein	0.015	0.845	0.006	0.645	-0.046	-1.287
STM14_2878	STM2335	yfbU	hypothetical protein	0.001	0.918	0.006	-0.849	-0.021	-1.105
STM14_3861	STM3187	ygiB	hypothetical protein	0.017	0	0.007	-0.668	1.597	1.036
STM14_1614	STM1330	STM14_1614	putative DNA/RNA non-specific endonuclease	0.521	0	0.007	-0.171	-0.845	-1.037
STM14_3392	STM2810	proW	glycine betaine transporter membrane protein	0.006	0	0.007	0.653	0.919	0.813
STM14_4110	STM3407	fmt	methionyl-tRNA formyltransferase	0.004	0	0.007	0.985	0.851	0.949
STM14_1974	STM1631	sseJ	secreted effector protein	0.002	0	0.007	1.607	-1.36	-1.641
STM14_4607	STM2250	ccmE_2	cytochrome c-type biogenesis protein CcmE	0.003	0.003	0.007	-0.747	0.642	0.803
STM14_1206	STM1063	pqiA	paraquat-inducible protein A	0.305	0.004	0.007	0.357	-0.542	-1.346
STM14_2328	STM1914	flhB	flagellar biosynthesis protein FlhB	0.373	0.008	0.007	0.232	-0.523	-0.987
STM14_4960	STM4126	udhA	soluble pyridine nucleotide transhydrogenase	0.406	0.013	0.007	-0.201	-0.411	-1.168
STM14_4785	STM3978	yigC	3-octaprenyl-4-hydroxybenzoate decarboxylase	0.007	0.051	0.007	0.608	-0.285	-0.847
STM14_2677	STM2170	yohD	hypothetical protein	0.289	0.095	0.007	-0.283	-0.31	-1.15
STM14_5469	STM4552	STM14_5469	putative inner membrane protein	0.09	0.131	0.007	0.392	-0.35	-0.979
STM14_2940		STM14_2940	hypothetical protein	0.325	0.209	0.007	-0.213	-0.197	-0.886
STM14_1016	STM0866	mdfA	multidrug translocase	0.41	0.266	0.007	0.184	-0.197	-1.15
STM14_2864	STM2323.S	nuoG	NADH dehydrogenase subunit G	0.003	0.325	0.007	-0.773	-0.163	1.323
STM14_0244	STM0204.S	yadR	iron-sulfur cluster insertion protein ErpA	0.893	0.817	0.007	0.037	-0.045	-1.118
STM14_0334	STM0286	STM14_0334	putative cytoplasmic protein	0.031	0.838	0.007	0.666	0.06	1.293
STM14_4804	STM3995	yihD	putative cytoplasmic protein	0	0	0.008	-1.076	-1.181	-0.927
STM14_0190	STM0158	acnB	bifunctional aconitate hydratase 2/2-methylisocitrate	0.821	0	0.008	-0.057	0.953	1.328
STM14_0096	STM0081	STM14_0096	putative secreted protein	0.85	0	0.008	0.042	-1.12	-0.968
STM14_5436	STM4524	hsdS	type I restriction enzyme specificity protein	0.668	0	0.008	0.111	-0.951	-1.28
STM14_0122	STM0103	araB	ribulokinase	0.201	0	0.008	0.354	1.584	1.565
STM14_1040	STM0888	artM	arginine transporter permease subunit ArtM	0.038	0	0.008	0.458	0.675	0.826
STM14_4957	STM4122	argB	acetylglutamate kinase	0.052	0	0.008	0.469	0.775	1.116
STM14_4071	STM3376	yhdH	putative oxidoreductase	0.008	0	0.008	0.995	0.97	0.937
STM14_4084	STM3386	yhdJ	putative methyltransferase	0	0	0.008	1.501	0.745	0.999
STM14_5371	STM4475	valS	valyl-tRNA synthetase	0.189	0.002	0.008	0.348	0.7	1.334
STM14_4057	STM3363	yhcO	putative cytoplasmic protein	0	0.002	0.008	1.263	0.647	1.023
STM14_2322	STM1909	argS	arginyl-tRNA synthetase	0.016	0.003	0.008	0.565	0.652	1.209
STM14_2423	STM1998	umuD	DNA polymerase V subunit UmuD	0.849	0.004	0.008	-0.053	-0.606	-1.198
STM14_5118	STM4258	STM14_5118	putative methyl-accepting chemotaxis protein	0.91	0.004	0.008	-0.05	-1.3	-3.533
STM14_3825	STM3159	exbB	biopolymer transport protein ExbB	0.015	0.021	0.008	0.59	-0.395	-1.262
STM14_0476	STM0402	STM14_0476	putative thiol-alkyl hydroperoxide reductase	0	0.023	0.008	-1.112	-0.342	-1.581
STM14_0049	STM0040	nhaR	transcriptional activator NhaR	0.321	0.154	0.008	0.213	0.242	-0.87
STM14_2351	STM1933	STM14_2351	hypothetical protein	0.005	0.159	0.008	0.591	-0.301	-1.39
STM14_1759	STM1460	ydgK	putative inner membrane protein	0.586	0.279	0.008	-0.149	-0.167	-0.884
STM14_2053	STM1700	fabI	enoyl-(acyl carrier protein) reductase	0	0.543	0.008	-0.943	0.091	-0.959
STM14_2212	STM1830	manX	mannose-specific enzyme IIAB	0	0.548	0.008	-5.223	0.114	1.134
STM14_3100	STM2527	STM14_3100	putative polyferredoxin	0.381	0.573	0.008	-0.182	-0.098	-0.844
STM14_4290	STM3564	livK	high-affinity branched-chain amino acid transporter	0.413	0.9	0.008	0.174	0.023	0.741
STM14_2430		STM14_2430	putative tail fiber assembly protein	0	0.954	0.008	1.234	0.012	-0.962
STM14_4532	STM3761	slsA	putative inner membrane protein	0.384	0	0.009	-0.259	-1.183	-0.758
STM14_1691	STM1396	ssaE	secretion system effector	0.438	0	0.009	-0.203	-1.338	-2.317
STM14_5060	STM4209	STM14_5060	putative inner membrane protein	0.856	0	0.009	-0.045	1.076	1.176
STM14_2039	STM1689	pspB	phage shock protein B	0.655	0	0.009	0.199	2.509	2.816
STM14_5061	STM4210	STM14_5061	putative methyl-accepting chemotaxis protein	0.387	0	0.009	0.21	0.968	0.825
STM14_4025	STM3334	STM14_4025	cytosine deaminase	0.027	0	0.009	0.44	0.969	1.465
STM14_4433	STM3676	sgbU	putative L-xylulose 5-phosphate 3-epimerase	0.028	0	0.009	0.45	1.254	1.017
STM14_0474	STM0400	proY	putative proline-specific permease	0.002	0	0.009	0.79	1.097	0.89
STM14_4008	STM3320	rpoN	RNA polymerase factor sigma-54	0	0	0.009	0.939	0.638	1.171
STM14_4178	STM3471	yhfG	hypothetical protein	0	0	0.009	1.965	0.746	0.839
STM14_2008	STM1661	ydaA	universal stress protein UspE	0	0.001	0.009	-1.447	-0.62	-0.873
STM14_4538	STM3764	mgtC	Mg2+ transport protein	0.932	0.001	0.009	0.018	-0.508	-1.392
STM14_2974	STM2420	xapR	DNA-binding transcriptional activator XapR	0.199	0.002	0.009	0.291	-0.591	-1.429
STM14_5262	STM4380	yjfP	esterase	0.24	0.002	0.009	0.4	0.668	1.073
STM14_0166	STM0138	yacG	zinc-binding protein	0.983	0.008	0.009	0.006	0.557	1.035
STM14_4151	STM3447	rpsG	30S ribosomal protein S7	0.021	0.019	0.009	-1.271	0.407	0.915
STM14_5376	STM4480	yjgQ	putative permease	0.16	0.128	0.009	0.566	0.32	1.353
STM14_0568	STM0483	apt	adenine phosphoribosyltransferase	0.47	0.147	0.009	0.146	-0.218	-0.951
STM14_988	STM0846	moeA	molybdopterin biosynthesis protein MoeA	0	0.159	0.009	-2.617	0.527	1.94
STM14_1018	STM0868	STM14_1018	putative transport protein/regulator	0.242	0.421	0.009	0.291	-0.145	-1.096
STM14_4913	STM4087	glpF	glycerol diffusion	0.081	0.49	0.009	-0.719	0.136	1.605
STM14_1512	STM1253	STM14_1512	putative inner membrane protein	0.606	0.521	0.009	0.09	-0.099	-0.704
STM14_1805	STM1494	STM14_1805	putative transport system permease component	0.539	0.69	0.009	-0.181	0.099	-0.847
STM14_0736	STM0632	tatE	twin arginine translocase protein E	0.163	0.921	0.009	-0.286	-0.026	-1.075
STM14_5556	PSLT033	STM14_5556	putative inner membrane protein	0.276	0	0.01	-0.318	1.245	0.826
STM14_0131	STM0110	leuD	isopropylmalate isomerase small subunit	0.073	0	0.01	0.358	0.807	1.088
STM14_5406		STM14_5406	hypothetical protein	0.002	0	0.01	0.908	-1.46	-2.197
STM14_4083	STM3385	fis	DNA-binding protein Fis	0	0	0.01	1.737	0.837	1.393
STM14_1212	STM1068	lonH	putative protease	0.245	0.001	0.01	0.361	0.617	1.334
STM14_4789	STM3983	fadB	multifunctional fatty acid oxidation complex subunit	0.017	0.001	0.01	0.618	0.722	1.171
STM14_4242	STM3523	glpR	DNA-binding transcriptional repressor GlpR	0.165	0.002	0.01	0.405	0.689	1.218
STM14_3462	STM2865	avrA	secreted effector protein	0.043	0.002	0.01	0.605	-0.547	-0.888
STM14_2479		STM14_2479	hypothetical protein	0.512	0.003	0.01	0.171	-0.637	-1.009
STM14_4637	STM3842	yidC	putative inner membrane protein translocase component	0.531	0.01	0.01	0.168	0.466	0.762
STM14_4166	STM3461	STM14_4166	hypothetical protein	0.032	0.024	0.01	-0.491	0.393	0.749
STM14_0583	STM0495	ybaK	hypothetical protein	0.618	0.11	0.01	0.108	-0.326	-1.296
STM14_0630	STM0540	ybcI	putative membrane-bound metal-dependent hydrolase	0.563	0.124	0.01	0.165	-0.304	-0.994
STM14_0257	STM0216	rpsB	30S ribosomal protein S2	0	0.2	0.01	-0.987	0.233	-1.371
STM14_1666	STM1372	sufD	cysteine desulfurase activator complex subunit SufD	0.578	0.301	0.01	-0.153	0.17	-0.94
STM14_2893	STM2347	yfcE	phosphodiesterase	0	0.691	0.01	1.106	-0.08	-1.566
STM14_5506	STM4585	gpmB	phosphoglycerate mutase	0.959	0.973	0.01	-0.012	-0.005	0.928
STM14_4610	STM2253	ccmB_2	heme exporter protein	0.331	0	0.011	-0.204	1.123	0.841
STM14_0855	STM0736	kgd	alpha-ketoglutarate decarboxylase	0.637	0	0.011	-0.143	1.384	1.527
STM14_1052	STM0937	hcp	hydroxylamine reductase	0.436	0	0.011	0.268	1.394	1.601
STM14_4037	STM3345	rplM	50S ribosomal protein L13	0.129	0	0.011	0.305	1.148	1.276
STM14_4769	STM3965	metE	5-methyltetrahydropteroyltriglutamate-- homocysteine	0.082	0	0.011	0.388	1.238	1.048
STM14_4453	STM3694	lldD	L-lactate dehydrogenase	0.13	0	0.011	0.534	0.793	1.056
STM14_4092	STM3392	yhdV	putative outer membrane lipoprotein	0	0	0.011	1.013	2.463	0.869
STM14_4155	STM3451	yheN	hypothetical protein	0	0	0.011	1.196	1.606	0.781
STM14_0443	STM0376	sbmA	transport protein	0.427	0.004	0.011	0.161	-0.466	-0.788
STM14_2422	STM1997	umuC	DNA polymerase V subunit UmuC	0.451	0.005	0.011	-0.167	-0.459	-0.801
STM14_3204	STM2618	STM14_3204	hypothetical protein	0.662	0.01	0.011	0.122	-0.379	-0.742
STM14_4438	STM3680	aldB	aldehyde dehydrogenase B	0.058	0.012	0.011	-0.327	-0.421	1.614
STM14_1235	STM1089	STM14_1235	putative inner membrane protein	0.004	0.019	0.011	0.881	-0.419	-1.389
STM14_2230	STM1843	STM14_2230	putative transport protein	0.815	0.023	0.011	0.079	-0.502	-1.155
STM14_0412	STM0353	STM14_0412	putative cation transport ATPase	0.092	0.039	0.011	0.346	-0.336	-1.012
STM14_3561		STM14_3561	putative fimbrial subunit	0.899	0.048	0.011	0.05	0.418	-1.182
STM14_1671	STM1377	lpp	murein lipoprotein	0.002	0.196	0.011	-3.26	-0.679	1.007
STM14_4188	STM3478	bigA	putative surface-exposed virulence protein	0.031	0.268	0.011	0.749	0.256	0.977
STM14_0356	STM0303	ybeJ	putative xylanase/chitin deacetylase	0.006	0.315	0.011	0.679	-0.173	-0.917
STM14_1909	STM1581	yddE	hypothetical protein	0.385	0.325	0.011	-0.214	-0.165	-0.833
STM14_5011	STM4170	hupA	transcriptional regulator HU subunit alpha	0	0	0.012	-3.907	0.697	-1.159
STM14_0638	STM0546	fimD	outer membrane usher protein precursor	0.029	0	0.012	0.701	0.941	0.853
STM14_4338	STM3606	yhjB	putative transcriptional regulator	0	0	0.012	1.055	-0.988	-0.981
STM14_0117	STM0097	polB	DNA polymerase II	0.195	0.001	0.012	0.534	0.812	1.088
STM14_1535	STM1272	yoaG	putative cytoplasmic protein	0.003	0.002	0.012	0.979	-0.801	-0.896
STM14_4882	STM4059	cpxR	DNA-binding transcriptional regulator CpxR	0.218	0.003	0.012	-0.368	0.65	0.82
STM14_5597	PSLT077	traA	conjugative transfer: fimbrial subunit	0.113	0.036	0.012	0.322	-0.393	-0.817
STM14_4880	STM4057	STM14_4880	putative inner membrane protein	0.194	0.045	0.012	-0.755	0.371	1.563
STM14_4048	STM3356	STM14_4048	putative cation transporter	0.677	0.058	0.012	0.167	0.39	0.974
STM14_0717	STM0616	rnk	nucleoside diphosphate kinase regulator	0.049	0.492	0.012	-0.389	-0.095	-0.849
STM14_1543	STM1276	STM14_1543	putative periplasmic protein	0.005	0	0.013	-0.781	-0.89	-0.627
STM14_1298		STM14_1298	hypothetical protein	0.072	0	0.013	0.44	-0.711	-0.808
STM14_1483		STM14_1483	SspH1	0.021	0	0.013	0.535	-0.921	-0.88
STM14_4072	STM3377	STM14_4072	putative sulfite oxidase subunit YedY	0.001	0	0.013	0.871	0.625	0.719
STM14_0859		STM14_0859	hypothetical protein	0.001	0	0.013	1.337	-1.251	-1.254
STM14_5097	STM4240	yjbJ	putative stress-response protein	0.007	0.001	0.013	-1.053	0.756	1.11
STM14_0641	STM0549	fimZ	transcriptional regulator FimZ	0.092	0.002	0.013	0.318	-0.481	-0.732
STM14_2491	STM2007	STM14_2491	TPR repeat-containing protein	0.005	0.002	0.013	0.99	-0.869	-0.983
STM14_0642	STM0550	fimY	putative regulatory protein	0.188	0.01	0.013	0.411	-0.467	-1.023
STM14_2969	STM2415	gltX	glutamyl-tRNA synthetase	0.007	0.015	0.013	-0.533	-0.347	-0.776
STM14_0808	STM0693	fur	ferric uptake regulator	0.043	0.103	0.013	-0.481	0.298	-1.082
STM14_2626	STM2128	yegO	multidrug efflux system subunit MdtC	0.671	0.137	0.013	0.128	-0.285	-0.808
STM14_0379	STM0322	proA	gamma-glutamyl phosphate reductase	0.031	0.149	0.013	-0.44	0.216	-0.8
STM14_4659	STM3863	STM14_4659	putative permease	0	0.418	0.013	1.305	0.18	1.1
STM14_3264	STM2663	yfiO	outer membrane protein assembly complex subunit YfiO	0.053	0.524	0.013	-0.659	0.147	0.863
STM14_0684	STM0586	fes	enterobactin/ferric enterobactin esterase	0.192	0.891	0.013	0.283	-0.023	-0.911
STM14_2523	STM2035	cbiA	cobyrinic acid a,c-diamide synthase	0.033	0	0.014	-0.548	1.793	1.164
STM14_4432	STM3675	sgbH	3-keto-L-gulonate-6-phosphate decarboxylase	0.028	0	0.014	-0.46	0.703	1.062
STM14_2395	STM1974	fliK	flagellar hook-length control protein	0.362	0	0.014	-0.271	1.292	1.416
STM14_4543	STM3767	STM14_4543	putative cytoplasmic protein	0.506	0	0.014	0.233	0.635	0.847
STM14_2414	STM1992	dcm	DNA cytosine methylase	0.301	0	0.014	0.242	0.768	0.903
STM14_3016	STM2458	eutB	ethanolamine ammonia-lyase heavy chain	0.009	0	0.014	0.601	0.969	0.752
STM14_1707	STM1411	ssaK	type III secretion system apparatus protein	0.002	0	0.014	0.788	-0.903	-1.061
STM14_2306		STM14_2306	hypothetical protein	0.005	0	0.014	1.071	-1.159	-1.147
STM14_4138	STM3435	rplV	50S ribosomal protein L22	0	0.002	0.014	-4.102	0.574	1.969
STM14_2844	STM2306	menC	O-succinylbenzoate synthase	0.294	0.005	0.014	-0.28	0.488	0.791
STM14_0187	STM0155	STM14_0187	putative outer membrane protein	0.007	0.041	0.014	-0.736	0.445	1.018
STM14_5226	STM4345	yjeM	putative amino-acid transport protein	0.702	0.199	0.014	0.118	0.241	-0.751
STM14_2598	STM2104	cpsG	phosphomannomutase	0.002	0.365	0.014	1.4	0.212	1.238
STM14_2037	STM1687	pspD	peripheral inner membrane phage-shock protein	0.016	0	0.015	-0.531	0.763	1.136
STM14_4805	STM3996	yihE	serine/threonine protein kinase	0.063	0	0.015	-0.396	0.966	-0.821
STM14_2147	STM1777	hemA	glutamyl-tRNA reductase	0.273	0	0.015	-0.24	1.018	1.047
STM14_4516	STM3750	yicJ	putative transporter	0.852	0	0.015	-0.042	0.933	1.11
STM14_2881		STM14_2881	hypothetical protein	0.817	0	0.015	0.061	-0.594	-1.061
STM14_2040	STM1690	pspA	phage shock protein PspA	0.105	0	0.015	0.352	2.676	2.444
STM14_0085	STM0072	caiB	crotonobetainyl-CoA:carnitine CoA-transferase	0.05	0	0.015	0.404	0.986	0.776
STM14_0694	STM0596	entE	enterobactin synthase subunit E	0.055	0	0.015	0.448	1.122	0.926
STM14_2209	STM1827.S	STM14_2209	putative diguanylate cyclase/phosphodiesterase	0.031	0	0.015	0.554	1.242	1.37
STM14_1708	STM1412	ssaL	type III secretion system apparatus protein	0.015	0	0.015	0.673	-1.509	-1.566
STM14_4159	STM3455	slyD	FKBP-type peptidyl-prolyl cis-trans isomerase	0.012	0	0.015	0.724	0.962	0.824
STM14_0120	STM0101	araD	L-ribulose-5-phosphate 4-epimerase	0.958	0.001	0.015	-0.015	0.674	1.106
STM14_1581		STM14_1581	conserved hypothetical protein	0.363	0.463	0.015	0.265	0.17	-0.937
STM14_1582	STM1303	argD_1	bifunctional succinylornithine transaminase/acetylo	0.042	0.498	0.015	0.709	0.155	1.364
STM14_3969	STM3286	infB	translation initiation factor IF-2	0.089	0.673	0.015	0.429	0.099	1.197
STM14_949	STM0818	STM14_949	hypothetical protein	0.574	0.771	0.015	-0.181	-0.051	-0.754
STM14_3300	STM2692	STM14_3300	HlyD family secretion protein	0.004	0.775	0.015	-0.637	-0.055	-0.675
STM14_4161	STM3457	kefB	glutathione-regulated potassium-efflux system protein	0	0.824	0.015	1.242	0.035	0.663
STM14_5204	STM4327	fxsA	FxsA	0.019	0	0.016	-0.725	-1.118	-0.813
STM14_1812	STM1500	ynfD	putative outer membrane protein	0.019	0	0.016	-0.68	1.144	0.886
STM14_0769	STM0661	rihA	ribonucleoside hydrolase 1	0.559	0	0.016	-0.148	0.836	0.754
STM14_4604	STM2247	ccmH_2	putative heme lyase subunit	0.634	0	0.016	-0.145	1.062	0.77
STM14_1698	STM1402	sseE	secreted effector protein	0.79	0	0.016	0.099	-1.184	-1.553
STM14_1748	STM1450	pdxY	pyridoxamine kinase	0.821	0	0.016	0.125	0.894	1.234
STM14_0593	STM0505	ybbO	short chain dehydrogenase	0.46	0	0.016	0.166	1.102	0.7
STM14_4454	STM3695	yibK	putative tRNA/rRNA methyltransferase YibK	0.051	0	0.016	0.372	0.636	0.684
STM14_0510	STM0431	phnW	2-aminoethylphosphonate--pyruvate transaminase	0.073	0	0.016	0.417	1.132	0.964
STM14_0685	STM0587	ybdZ	putative cytoplasmic protein	0.091	0	0.016	0.42	0.984	0.741
STM14_4090	STM3390	acrE	acriflavine resistance protein E precursor	0	0	0.016	0.934	0.913	1.038
STM14_0281	STM0239	yaeQ	putative cytoplasmic protein	0.064	0.001	0.016	-0.42	0.579	0.993
STM14_3060	STM2496	yfgE	DNA replication initiation factor	0.779	0.001	0.016	0.064	0.8	0.801
STM14_3068	STM2503	STM14_3068	putative diguanylate cyclase	0.279	0.001	0.016	0.23	-0.606	-1.055
STM14_1391	STM1216	mfd	transcription-repair coupling factor	0.002	0.004	0.016	-1.029	0.794	1.238
STM14_4185		STM14_4185	conserved hypothetical protein	0.452	0.006	0.016	0.247	0.796	1.115
STM14_1516	STM1256	STM14_1516	putative ABC transporter protein	0.05	0.008	0.016	0.728	0.465	0.748
STM14_3877	STM3201	glnE	bifunctional glutamine-synthetase adenylyltransferase	0	0.008	0.016	1.582	0.522	0.724
STM14_0560	STM0476	acrA	acridine efflux pump	0.747	0.011	0.016	0.089	0.479	0.694
STM14_3548	STM2944	ygcB	putative helicase	0.912	0.013	0.016	-0.028	-0.452	-1.154
STM14_2346	STM1929	otsB	trehalose-6-phosphate phosphatase	0.176	0.041	0.016	-0.637	0.741	1.644
STM14_0230	STM0193	fhuD	iron-hydroxamate transporter substrate-binding subuni	0.029	0.048	0.016	-0.472	0.278	-0.606
STM14_2503	STM2015	erfK	hypothetical protein	0.263	0.077	0.016	-0.212	0.304	-0.616
STM14_4554	STM3775	STM14_4554	putative glycosyl hydrolase	0.954	0.108	0.016	0.02	0.316	1.07
STM14_2113	STM1749	adhE	bifunctional acetaldehyde-CoA/alcohol dehydrogenase	0	0.182	0.016	-1.703	0.34	0.789
STM14_0833	STM0714	ybgL	hypothetical protein	0.011	0.192	0.016	0.996	-0.295	0.818
STM14_1525	STM1264	aadA	aminoglycoside resistance protein	0.003	0.253	0.016	-0.754	-0.22	-0.893
STM14_2963	STM2409	nupC	nucleoside transport	0.522	0.272	0.016	-0.334	0.327	0.863
STM14_2122	STM1756	purU	formyltetrahydrofolate deformylase	0.039	0.312	0.016	-0.442	-0.154	-0.955
STM14_1095	STM0969	ycaM	putative amino-acid transporter	0	0.452	0.016	1.309	-0.163	-0.676
STM14_1094	STM0968	ycaD	MFS family transporter	0.006	0.469	0.016	0.64	0.122	-1.715
STM14_2888	STM2343	STM14_2888	putative cytoplasmic protein	0.326	0.505	0.016	-0.219	-0.128	-0.781
STM14_0318	STM0271	STM14_0318	putative cytoplasmic protein	0.025	0.542	0.016	-0.927	0.171	0.933
STM14_5409	STM4506	STM14_5409	putative dienelactone hydrolase	0.374	0.542	0.016	-0.154	0.087	-0.707
STM14_1223	STM1078	STM14_1223	putative cytoplasmic protein	0.001	0.717	0.016	-0.796	-0.074	-0.934
STM14_1547	STM1278	yeaN	putative amino acid/amine transport protein	0.343	0.734	0.016	0.279	0.059	-0.742
STM14_1667	STM1373	sufS	selenocysteine lyase	0.425	0.929	0.016	-0.173	-0.017	-0.895
STM14_1742	STM1444	slyA	transcriptional regulator SlyA	0	0	0.017	-1.376	-0.758	-0.609
STM14_2908	STM2361	STM14_2908	putative regulatory protein	0.029	0	0.017	-0.481	-1.041	-1.183
STM14_1774	STM1471	rstB	sensor protein RstB	0.559	0	0.017	-0.141	0.806	1.362
STM14_5357	STM4464	STM14_5357	putative arginine repressor	0.249	0	0.017	0.247	0.879	0.706
STM14_1647	STM1356	ydiO	putative acyl-CoA dehydrogenase	0.232	0	0.017	0.313	-0.635	-0.698
STM14_0890	STM3353	dcoC	oxaloacetate decarboxylase subunit gamma	0.013	0	0.017	0.636	1.458	0.945
STM14_3483	STM2884	sipC	translocation machinery component	0	0.001	0.017	-2.356	-0.547	-1.172
STM14_0435	STM0372	hemB	delta-aminolevulinic acid dehydratase	0.751	0.001	0.017	-0.09	-0.555	-0.954
STM14_1527	STM1266	STM14_1527	putative transcriptional regulator	0.959	0.001	0.017	-0.014	-0.532	-0.951
STM14_3346	STM2775	iroD	enterochelin esterase	0.34	0.001	0.017	0.263	0.901	1.116
STM14_5394	STM4497	STM14_5394	putative cytoplasmic protein	0.028	0.001	0.017	0.526	-0.619	-1.117
STM14_0448	STM0380	ddl_1	D-alanyl-alanine synthetase A	0.36	0.006	0.017	-0.222	0.688	0.935
STM14_0547	STM0463	amtB	ammonium transporter	0.022	0.006	0.017	0.568	0.391	0.753
STM14_2451		STM14_2451	hypothetical protein	0	0.013	0.017	1.645	0.492	0.738
STM14_3037	STM2476	ypfG	putative periplasmic protein	0.077	0.02	0.017	0.744	0.404	1.172
STM14_5362		STM14_5362	conserved hypothetical protein	0.141	0.037	0.017	0.675	-0.756	-2.686
STM14_0507	STM0429	phnS	2-aminoethylphosphonate transporter	0.055	0.044	0.017	-0.394	0.407	1.023
STM14_2646	STM2145	yegW	putative regulatory protein	0.009	0.045	0.017	-0.578	0.338	-0.718
STM14_4181	STM3473	yhfC	hypothetical protein	0.999	0.064	0.017	0	0.361	0.937
STM14_3669	STM3038	STM14_3669	putative metalloendopeptidase	0.201	0.12	0.017	0.249	-0.234	-0.777
STM14_3891	STM3214	yqjH	putative transporter	0.007	0.192	0.017	0.538	-0.223	-1.21
STM14_1509	STM1251	STM14_1509	putative molecular chaperone	0.176	0	0.018	-0.497	-1.422	-1.414
STM14_5576	PSLT053	parB	plasmid partition protein B	0.124	0	0.018	0.315	-0.694	-0.985
STM14_964	STM0830	glnH	glutamine ABC transporter periplasmic protein	0.09	0	0.018	0.405	0.953	1.112
STM14_4310	STM3582	yhhT	putative permease	0.031	0	0.018	0.46	0.76	0.661
STM14_5492	STM4572	stjB	putative fimbrial usher protein	0.003	0	0.018	0.815	-0.886	-1.067
STM14_4703	STM3906	STM14_4703	putative cytoplasmic protein	0.409	0.01	0.018	0.208	-0.466	-0.989
STM14_4441	STM3683	selA	selenocysteine synthase	0.287	0.014	0.018	0.255	0.432	1.401
STM14_5167	STM4295	adiY	transcriptional activator	0.869	0.015	0.018	0.039	-0.37	-0.766
STM14_4680	STM3883	rbsC	ribose ABC transporter permease protein	0.076	0.019	0.018	-0.445	-0.503	-0.987
STM14_5244	STM4363	hflK	FtsH protease regulator HflK	0.044	0.024	0.018	-0.736	-0.429	1.037
STM14_4478	STM3717	rfaJ	lipopolysaccharide glucosyltransferase	0.587	0.028	0.018	0.117	-0.454	0.96
STM14_1595	STM1313	celB	N,N'-diacetylchitobiose-specific PTS system transport	0.457	0.03	0.018	0.174	-0.382	-0.935
STM14_2557	STM2066	sopA	secreted effector protein	0.026	0.102	0.018	0.544	0.264	0.655
STM14_2789	STM2260	napD	assembly protein for periplasmic nitrate reductase	0	0.115	0.018	-1.435	0.255	-0.689
STM14_3436	STM2843	hydN	electron transport protein HydN	0.341	0.116	0.018	0.261	-0.312	-1.001
STM14_0600	STM0510	sfbA	putative ABC-type transport system ATPase component	0.755	0.168	0.018	-0.063	-0.207	-0.598
STM14_1600	STM1318	katE	hydroperoxidase II	0.219	0.262	0.018	0.391	0.253	0.847
STM14_0527	STM0446	bolA	transcriptional regulator BolA	0.076	0.628	0.018	-0.458	-0.123	-1.076
STM14_3383	STM2802	ygaM	hypothetical protein	0	0.69	0.018	-1.268	-0.071	1.027
STM14_0186		STM14_0186	hypothetical protein	0.922	0.952	0.018	-0.026	-0.014	-0.766
STM14_3365	STM2789	STM14_3365	hypothetical protein	0.754	0	0.019	0.063	0.748	1.049
STM14_5345	STM4453	treC	trehalose-6-phosphate hydrolase	0.372	0	0.019	0.207	0.832	0.623
STM14_2655	STM2152	stcA	putative fimbrial-like protein	0.303	0	0.019	0.402	-0.842	-1.156
STM14_2256	STM1862	pagO	integral membrane protein	0.028	0	0.019	0.423	-0.79	-0.792
STM14_4040	STM3348	degQ	serine endoprotease	0	0	0.019	1.262	1.129	0.914
STM14_4528	STM3758	fidL	putative inner membrane protein	0	0	0.019	1.754	-1.49	-0.913
STM14_2218	STM1836	STM14_2218	putative penicillin-binding protein 3	0.592	0.004	0.019	0.144	-0.479	-1.083
STM14_2696	STM2189	mglA	galactose/methyl galaxtoside transporter ATP-binding	0.693	0.044	0.019	0.102	0.437	1.22
STM14_3673	STM3041c	prfB	peptide chain release factor 2	0.564	0.059	0.019	0.168	0.356	1.027
STM14_4459	STM3699	cysE	serine acetyltransferase	0.017	0.073	0.019	-0.508	0.259	-0.85
STM14_5577	PSLT054	samB	SamB	0.231	0.075	0.019	0.327	-0.262	0.692
STM14_2861	STM2320	nuoJ	NADH dehydrogenase subunit J	0.146	0.084	0.019	0.447	-0.269	-0.801
STM14_3246	STM2649	trxC	thioredoxin 2	0.1	0.112	0.019	-0.329	0.264	-0.692
STM14_1380	STM1206	ycfL	putative outer membrane lipoprotein	0.494	0.229	0.019	0.134	0.173	-0.641
STM14_0555	STM0471	ylaC	putative inner membrane protein	0.17	0	0.02	-0.283	0.682	-0.637
STM14_3598	STM2984	csdA	cysteine sulfinate desulfinase	0.261	0	0.02	0.241	1.227	1.072
STM14_5140	STM4274	yjcH	putative inner membrane protein	0.161	0	0.02	0.269	0.702	0.77
STM14_3591	STM2977	fucK	L-fuculokinase	0.016	0	0.02	0.67	0.721	0.667
STM14_4004	STM3316	yrbI	3-deoxy-D-manno-octulosonate 8-phosphate phosphatase	0	0	0.02	1.793	1.311	0.749
STM14_4066	STM3372	mreD	rod shape-determining protein MreD	0	0	0.02	2.046	1.032	0.632
STM14_0319	STM0272	STM14_0319	putative chaperone ATPase	0.843	0.001	0.02	-0.053	-0.542	-0.825
STM14_5074	STM4220	lysC	aspartate kinase III	0.169	0.001	0.02	0.502	0.735	0.946
STM14_1968	STM1627	STM14_1968	alcohol dehydrogenase class III	0.583	0.01	0.02	0.11	-0.477	-0.639
STM14_0219	STM0185	yadB	glutamyl-Q tRNA(Asp) synthetase	0.091	0.028	0.02	0.664	0.432	0.834
STM14_5456	STM4541	mdoB	phosphoglycerol transferase I	0.849	0.045	0.02	-0.066	0.392	0.878
STM14_1169	STM1029	STM14_1169	hypothetical protein	0.024	0.071	0.02	0.923	0.35	0.715
STM14_4846	STM4032	STM14_4846	putative acetyl esterase	0.016	0.142	0.02	1.111	-0.255	-1.954
STM14_0558	STM0474	ybaJ	hypothetical protein	0.15	0.157	0.02	0.31	0.245	-0.879
STM14_0277	STM0235	yaeR	hypothetical protein	0.007	0.292	0.02	0.905	0.219	1.017
STM14_4030	STM3339	nanA	N-acetylneuraminate lyase	0	0.393	0.02	1.723	-0.122	0.597
STM14_5112	STM4254	uvrA	excinuclease ABC subunit A	0.059	0.571	0.02	0.639	0.132	1.079
STM14_1160	STM1021	STM14_1160	hypothetical protein	0.065	0.715	0.02	0.349	-0.056	-0.599
STM14_4421	STM3665	avtA	valine--pyruvate transaminase	0.001	0.831	0.02	-0.937	0.041	0.682
STM14_2547	STM2058	pduX	propanediol utilization protein	0.659	0.891	0.02	-0.095	-0.025	-0.787
STM14_4215	STM3500	pckA	phosphoenolpyruvate carboxykinase	0	0	0.021	-1.122	0.794	0.669
STM14_5103	STM4245	qor	quinone oxidoreductase, NADPH-dependent	0.035	0	0.021	-0.444	0.636	0.763
STM14_0088	STM0074	caiT	L-carnitine/gamma-butyrobetaine antiporter	0.058	0	0.021	-0.325	0.852	1.126
STM14_3715	STM3074	STM14_3715	putative ABC-type cobalt transport system ATP-binding com	0.345	0	0.021	0.186	0.88	0.71
STM14_4874	STM4051	STM14_4874	putative outer membrane protein	0.127	0	0.021	0.478	-0.812	1.012
STM14_0596	STM0508	ybbP	putative inner membrane protein	0	0	0.021	1.686	1.096	0.837
STM14_2424	STM1999	STM14_2424	putative cytoplasmic protein	0.071	0.003	0.021	0.386	-0.53	-0.673
STM14_1959	STM1620	STM14_1959	putative oxidase	0.002	0.003	0.021	1.017	-0.695	-1.087
STM14_1753	STM1454	ydgQ	SoxR-reducing system protein RsxE	0.005	0.004	0.021	0.909	-0.517	-1.682
STM14_0732	STM0629	cspE	cold shock protein CspE	0	0.005	0.021	-2.965	-0.896	-0.726
STM14_1745	STM1447	mliC	lysozyme inhibitor	0.94	0.009	0.021	0.025	0.425	0.909
STM14_5364	STM4469	argI	ornithine carbamoyltransferase subunit I	0.006	0.108	0.021	0.578	0.318	0.835
STM14_0276	STM0234	ldcC	lysine decarboxylase 2	0.87	0.302	0.021	-0.037	0.169	0.933
STM14_3750	STM3106	ansB	L-asparaginase II	0.021	0.359	0.021	-0.761	0.148	0.861
STM14_2184	STM1807	dsbB	disulfide bond formation protein B	0.007	0.455	0.021	-0.675	0.137	-0.784
STM14_4047	STM3355	STM14_4047	tartrate dehydratase subunit alpha	0	0.494	0.021	1.543	0.109	0.933
STM14_3701	STM3063	rpiA	ribose-5-phosphate isomerase A	0.4	0.529	0.021	0.273	-0.148	1.853
STM14_2096	STM1733	STM14_2096	putative ferredoxin	0.325	0.536	0.021	-0.315	-0.12	-1.453
STM14_0118	STM0098	STM14_0118	putative secreted protein	0.264	0.565	0.021	-0.299	0.149	0.823
STM14_4119	STM3416	rpsD	30S ribosomal protein S4	0	0.625	0.021	-1.978	-0.104	0.582
STM14_5475	STM4557	holD	DNA polymerase III subunit psi	0.016	0	0.022	-0.755	1.153	0.766
STM14_1045	STM0930	orfB	hypothetical protein	0.275	0	0.022	0.233	-0.862	-0.769
STM14_4457	STM3697	STM14_4457	putative mandelate racemase	0.281	0	0.022	0.264	0.892	0.701
STM14_5403	STM4502	STM14_5403	putative cytoplasmic protein	0.11	0	0.022	0.353	-0.61	-0.737
STM14_3005	STM2447	STM14_3005	hypothetical protein	0.018	0	0.022	0.614	-0.929	-0.961
STM14_3982	STM3297	rrmJ	23S rRNA methyltransferase J	0.003	0	0.022	0.786	0.897	0.609
STM14_0523	STM0443	cyoA	cytochrome o ubiquinol oxidase subunit II	0.362	0.001	0.022	0.335	0.862	0.992
STM14_5284	STM4400	ytfF	putative cationic amino acid transporter	0.049	0.004	0.022	0.57	-0.455	-0.906
STM14_3671	STM3039	idi	isopentenyl-diphosphate delta-isomerase	0.416	0.006	0.022	0.284	0.451	-0.761
STM14_2059		STM14_2059	conserved domain protein	0.615	0.01	0.022	-0.125	-0.48	-0.858
STM14_2033	STM1683	tyrR	DNA-binding transcriptional regulator TyrR	0.252	0.016	0.022	-0.22	-0.388	-0.651
STM14_0738		STM14_0738	hypothetical protein	0.134	0.039	0.022	-0.296	-0.319	-0.729
STM14_2796	STM2266	apbE	thiamine biosynthesis lipoprotein ApbE	0.079	0.099	0.022	0.419	-0.306	-1.015
STM14_2280	STM1875	yobA	hypothetical protein	0.007	0.143	0.022	-0.481	-0.237	-0.809
STM14_4783	STM3977	rfaH	transcriptional activator RfaH	0.217	0.205	0.022	-0.26	0.214	-0.953
STM14_4644	STM3849	yieE	putative cytoplasmic protein	0.038	0.314	0.022	0.719	-0.164	0.873
STM14_3397	STM2813	emrR	transcriptional repressor MprA	0.547	0.393	0.022	-0.161	0.133	-1.057
STM14_4901	STM4076	ydeZ	putative sugar transport protein	0.897	0.646	0.022	0.048	0.09	-0.76
STM14_1699	STM1403	sscB	secretion system chaparone	0.049	0	0.023	-0.449	-1.025	-0.812
STM14_3841	STM3169	STM14_3841	putative periplasmic dicarboxylate-binding protein	0.881	0	0.023	-0.037	0.75	0.706
STM14_3661	STM3031	STM14_3661	Ail/OmpX-like protein	0.409	0	0.023	0.224	1.137	1.081
STM14_1710	STM1414	ssaV	secretion system apparatus protein SsaV	0.562	0	0.023	0.23	-1.545	-1.053
STM14_2084	STM1721	trpH	hypothetical protein	0.128	0	0.023	0.399	1.113	0.921
STM14_0195	STM0163	pdxA_2	4-hydroxythreonine-4-phosphate dehydrogenase 2	0.036	0	0.023	0.47	0.721	0.997
STM14_3017	STM2459	eutA	reactivating factor for ethanolamine ammonia lyase	0.012	0	0.023	0.54	1.022	0.864
STM14_2854		STM14_2854	hypothetical protein	0.023	0	0.023	0.594	-1.128	-1.158
STM14_2663	STM2159	yehU	putative sensor kinase	0.025	0	0.023	0.618	-1.24	-1.284
STM14_1215	STM1071	sulA	SOS cell division inhibitor	0.354	0.001	0.023	-0.219	-0.728	-1.39
STM14_0196	STM0164	STM14_0196	putative transcriptional regulator	0.259	0.001	0.023	0.311	0.726	0.958
STM14_0046	STM0037	STM14_0046	putative cytoplasmic protein	0.457	0.002	0.023	0.192	-0.587	-0.856
STM14_2056	STM1702	rnb	exoribonuclease II	0.147	0.003	0.023	-0.571	0.867	1.476
STM14_3862	STM3188	ygiC	putative glutathionylspermidine synthase	0.532	0.004	0.023	-0.194	0.568	0.78
STM14_0316	STM0269	STM14_0316	putative cytoplasmic protein	0.003	0.024	0.023	-0.88	0.371	0.858
STM14_4782	STM3976.S	yigW	DNase TatD	0.008	0.025	0.023	0.576	0.407	1.073
STM14_1610	STM1326	pfkB	6-phosphofructokinase 2	0.001	0.04	0.023	-1.229	0.422	0.78
STM14_0019	STM0017	STM14_0019	hypothetical protein	0.009	0.04	0.023	1.011	-0.551	-1.481
STM14_3491	STM2892	invJ	needle length control protein	0.243	0.048	0.023	-0.276	-0.384	-0.938
STM14_0514	STM0435	yajQ	nucleotide-binding protein	0.465	0.053	0.023	-0.14	-0.301	-0.853
STM14_1835	STM1517	ydeD	O-acetylserine/cysteine export protein	0.345	0.142	0.023	-0.173	-0.271	-1.105
STM14_3811	STM3147	hybC	hydrogenase 2 large subunit	0.151	0.196	0.023	-0.342	0.271	0.812
STM14_1396	STM1221	cobB	NAD-dependent deacetylase	0.541	0.552	0.023	-0.118	0.111	-0.787
STM14_1375	STM1202	ycfH	putative metallodependent hydrolase	0.197	0.896	0.023	0.243	0.028	-0.762
STM14_3824	STM3158	exbD	biopolymer transport protein ExbD	0.67	0.95	0.023	0.122	-0.011	-0.706
STM14_4537		STM14_4537	hypothetical protein	0.88	0.966	0.023	0.036	0.011	-1.085
STM14_1049	STM0934	ltaA	L-threonine aldolase	0.025	0	0.024	-0.633	0.884	0.615
STM14_1713	STM1417	ssaP	type III secretion system apparatus protein	0.165	0	0.024	-0.328	-0.752	-0.919
STM14_3014	STM2456	eutL	putative carboxysome structural protein	0.702	0	0.024	-0.11	1.437	1.148
STM14_5170	STM4297	melR	DNA-binding transcriptional regulator MelR	0.956	0	0.024	0.014	0.729	0.971
STM14_0511	STM0432	phnX	phosphonoacetaldehyde hydrolase	0.945	0	0.024	0.025	1.196	1.148
STM14_5163	STM4291	basS	sensor protein BasS/PmrB	0.232	0	0.024	0.269	0.913	0.732
STM14_4056	STM3362	STM14_4056	putative periplasmic protein	0.013	0	0.024	0.798	0.822	0.772
STM14_3991	STM3304	rplU	50S ribosomal protein L21	0.001	0	0.024	0.818	1.006	1.16
STM14_4016	STM3328	arcB	aerobic respiration control sensor protein ArcB	0	0	0.024	1.25	1.057	0.849
STM14_1386	STM1212	ycfJ	hypothetical protein	0.324	0.001	0.024	-0.225	0.571	0.914
STM14_0348	STM0295	STM14_0348	putative cytoplasmic protein	0.001	0.001	0.024	0.776	-0.61	-0.712
STM14_4050	STM3358	STM14_4050	putative regulatory protein	0.141	0.005	0.024	0.952	0.933	0.645
STM14_3708	STM3068	fba	fructose-bisphosphate aldolase	0	0.007	0.024	-1.377	0.452	0.884
STM14_5128	STM4266	soxR	redox-sensing transcriptional activator	0.559	0.008	0.024	0.139	0.503	-1.712
STM14_3119		STM14_3119	hypothetical protein	0.218	0.009	0.024	-0.276	0.521	-0.703
STM14_3242	STM2645	yfiK	neutral amino-acid efflux protein	0.479	0.01	0.024	-0.145	-0.433	-0.942
STM14_4841	STM4027	rbn	ribonuclease BN	0.001	0.01	0.024	0.838	0.446	0.993
STM14_1770	STM1468	fumA	fumarase A	0	0.015	0.024	-1.507	-0.506	0.863
STM14_4369	STM3625	yhjV	putative transport protein	0.335	0.016	0.024	0.237	-0.473	-0.73
STM14_0146	STM0120	mraW	S-adenosyl-methyltransferase MraW	0.169	0.021	0.024	-0.252	-0.368	-0.954
STM14_5230	STM4349	yjeQ	ribosome-associated GTPase	0.767	0.023	0.024	-0.09	-0.389	-0.921
STM14_5260	STM4378	yjfN	putative inner membrane protein	0.037	0.051	0.024	-0.453	0.367	0.724
STM14_5215	STM4335	ecnA	putative entericidin A precursor	0.339	0.245	0.024	0.202	0.166	-0.599
STM14_5377	STM4481	idnR	L-idonate regulator	0.955	0.261	0.024	0.021	-0.256	0.796
STM14_5528	PSLT003	repC	DNA replication	0.015	0.656	0.024	0.776	0.084	-0.581
STM14_4128	STM3425	rplF	50S ribosomal protein L6	0.008	0.928	0.024	-0.85	0.018	0.821
STM14_3377	STM2799	stpA	DNA binding protein, nucleoid-associated	0.001	0.967	0.024	0.906	-0.006	-0.846
STM14_0754	STM0646	holA	DNA polymerase III subunit delta	0.537	0	0.025	-0.145	0.926	0.747
STM14_2659	STM2156	yehR	putative lipoprotein	0.033	0	0.025	0.535	-0.865	-0.983
STM14_4280	STM3554	ugpC	glycerol-3-phosphate transporter ATP-binding subunit	0.02	0	0.025	0.677	0.777	1.034
STM14_4070	STM3375	yhdA	regulatory protein CsrD	0	0	0.025	0.858	0.919	0.749
STM14_3632	STM3008	tas	putative aldo-keto reductase	0.021	0.001	0.025	-0.758	0.633	0.805
STM14_5178	STM4305.S	STM14_5178	putative anaerobic dimethylsulfoxide reductase subunit A	0.223	0.001	0.025	-0.36	0.627	1.042
STM14_982		STM14_982	hypothetical protein	0.01	0.002	0.025	0.801	-0.629	-0.783
STM14_4371	STM3627	dppD	dipeptide transporter ATP-binding subunit	0.083	0.003	0.025	0.397	0.631	0.97
STM14_5518	STM4597	STM14_5518	putative periplasmic protein	0.551	0.009	0.025	0.144	-0.533	-0.923
STM14_5331	STM4440	STM14_5331	putative cytoplasmic protein	0.004	0.012	0.025	0.782	-0.458	-1.106
STM14_5105	STM4247	alr	alanine racemase	0.397	0.016	0.025	0.244	0.499	1.057
STM14_4272	STM3547.Sc	STM14_4272	putative transcriptional regulator	0.25	0.028	0.025	0.351	0.481	1.482
STM14_2363	STM1945	pgsA	phosphatidylglycerophosphate synthetase	0.57	0.039	0.025	-0.17	0.354	-1.739
STM14_4702	STM3905	ilvA	threonine dehydratase	0.158	0.068	0.025	0.346	-0.334	0.73
STM14_5462		STM14_5462	conserved hypothetical protein	0.05	0.258	0.025	0.633	-0.197	-0.756
STM14_0372	STM0316	pepD	aminoacyl-histidine dipeptidase	0.016	0.491	0.025	-0.489	0.117	-1.128
STM14_3704		STM14_3704	conserved hypothetical protein	0.789	0.768	0.025	0.071	0.058	-0.599
STM14_2645	STM2144	yegV	putative sugar kinase	0.037	0.926	0.025	-0.451	0.019	-0.801
STM14_1829	STM1513	STM14_1829	putative cytoplasmic protein	0.012	0	0.026	-0.67	1.113	0.638
STM14_3818	STM3153	yqhA	hypothetical protein	0.331	0	0.026	0.289	-0.776	-1.014
STM14_0880	STM0756	nadA	quinolinate synthetase	0.209	0	0.026	0.454	2.076	1.001
STM14_3995	STM3308	yrbA	putative transcriptional regulator	0.01	0	0.026	0.721	0.93	0.967
STM14_4067	STM3373	mreC	cell wall structural complex MreBCD transmembrane com	0	0	0.026	1.081	1.001	0.883
STM14_0326	STM0278	STM14_0326	putative periplasmic protein	0	0	0.026	1.415	-0.919	-1.125
STM14_1037	STM0886	STM14_1037	putative sulfatase	0.003	0.001	0.026	0.829	-0.629	-0.893
STM14_1864	STM1545	STM14_1864	putative multidrug efflux protein	0.945	0.002	0.026	-0.021	-0.508	-0.86
STM14_3823	STM3157	yghA	oxidoreductase	0.594	0.003	0.026	0.175	0.67	0.835
STM14_2247	STM1856	STM14_2247	putative cytoplasmic protein	0.006	0.02	0.026	-0.862	-0.585	-0.691
STM14_1062	STM0943	cspD	stress response protein	0.256	0.023	0.026	-0.244	0.383	0.66
STM14_4760	STM3957	pldA	phospholipase A	0.001	0.113	0.026	-1.028	-0.285	0.658
STM14_4221	STM3505	feoA	ferrous iron transport protein A	0.004	0.227	0.026	0.784	-0.25	-0.931
STM14_1218	STM1073	yccS	putative transporter	0.184	0.323	0.026	-0.238	0.161	-0.732
STM14_3855	STM3182	yqiA	esterase YqiA	0.738	0.395	0.026	-0.079	-0.171	-0.707
STM14_0719	STM0618	citT	citrate/succinate transport antiport protein	0.749	0.492	0.026	0.08	0.134	-0.565
STM14_5218	STM4338	sugE	quaternary ammonium compound-resistance protein SugE	0.762	0.65	0.026	0.073	-0.094	-0.816
STM14_4919	STM4091	hslU	ATP-dependent protease ATP-binding subunit	0.176	0.854	0.026	-0.318	0.037	-0.924
STM14_1507		STM14_1507	putative lipoprotein	0.004	0	0.027	-0.628	-1.646	-0.741
STM14_5348	STM4455	treR	trehalose repressor	0.892	0	0.027	-0.034	1.361	1.389
STM14_4139	STM3436	rpsS	30S ribosomal protein S19	0	0.002	0.027	-2.453	0.605	1.767
STM14_3460	STM2863	sitC	putative permease	0.04	0.004	0.027	0.474	0.531	-0.698
STM14_1171	STM1031	STM14_1171	hypothetical protein	0	0.004	0.027	1.172	-0.529	-0.786
STM14_0223	STM0189	hrpB	ATP-dependent RNA helicase HrpB	0.238	0.011	0.027	0.467	0.556	1.025
STM14_5169	STM4296	adi	catabolic arginine decarboxylase	0.039	0.013	0.027	0.819	0.43	1.662
STM14_1664	STM1370	sufB	cysteine desulfurase activator complex subunit SufB	0.523	0.048	0.027	-0.144	0.312	-0.699
STM14_3001	STM2443	cysU	sulfate/thiosulfate transporter subunit	0.001	0.05	0.027	0.744	0.297	-1.225
STM14_5542	PSLT017	pefC	plasmid-encoded fimbriae, usher protein	0.047	0.366	0.027	0.52	0.143	-0.726
STM14_0425	STM0363	STM14_0425	putative transcriptional regulator	0.49	0.725	0.027	-0.17	-0.065	-0.606
STM14_2717	STM2201	yeiE	putative DNA-binding transcriptional regulator	0.083	0	0.028	-0.392	-0.681	-0.737
STM14_1351	STM1180	flgH	flagellar basal body L-ring protein	0.508	0	0.028	0.2	0.76	1.145
STM14_4855	STM4039	STM14_4855	putative inner membrane lipoprotein	0	0	0.028	1.845	-1.365	-2.957
STM14_2528	STM2039	pudB	polyhedral body protein	0.181	0.002	0.028	-0.554	0.838	1.201
STM14_4107	STM3404	smg	hypothetical protein	0.003	0.024	0.028	1.08	0.392	0.622
STM14_1262		STM14_1262	conserved hypothetical protein	0.179	0.127	0.028	0.323	-0.29	-1.042
STM14_0335	STM0287	STM14_0335	putative periplasmic protein	0.633	0.319	0.028	-0.111	-0.219	-0.886
STM14_2691	STM2184	sanA	hypothetical protein	0.798	0.565	0.028	-0.044	0.1	0.666
STM14_0427	STM0365	yahN	putative transport protein	0.627	0.566	0.028	-0.13	-0.112	-0.595
STM14_4842	STM4028	yihZ	D-tyrosyl-tRNA deacylase	0.805	0.646	0.028	-0.103	0.11	0.764
STM14_5358	STM4465	STM14_5358	ornithine carbamoyltransferase	0.024	0.692	0.028	-0.814	-0.093	0.762
STM14_0867	STM0745	tolQ	colicin uptake protein TolQ	0.618	0.942	0.028	-0.12	0.012	-0.659
STM14_4117	STM3414	rplQ	50S ribosomal protein L17	0.005	0	0.029	-1.01	0.851	1.238
STM14_2769	STM2241	sspH2	leucine-rich repeat-containing protein	0.012	0	0.029	-0.634	-1.372	-0.564
STM14_2601	STM2106	wcaI	glycosyl transferase	0.043	0	0.029	0.573	0.629	0.668
STM14_3998	STM3310	yrbC	putative transport protein	0.002	0	0.029	0.621	0.873	0.714
STM14_3981	STM3296	hflB	ATP-dependent metalloprotease	0.006	0	0.029	0.639	0.786	1.047
STM14_4792	STM3986	trkH	potassium transporter	0.341	0.004	0.029	0.209	-0.591	-0.592
STM14_2149	STM1778	lolB	outer membrane lipoprotein LolB	0.001	0.01	0.029	-0.646	0.412	0.76
STM14_4710	STM3912	rep	ATP-dependent DNA helicase Rep	0.507	0.039	0.029	-0.173	0.375	0.947
STM14_4219	STM3504	yhgF	putative RNase R	0.236	0.083	0.029	0.437	0.357	0.821
STM14_5281	STM4397	fklB	peptidyl-prolyl cis-trans isomerase	0.005	0.317	0.029	-0.64	0.164	0.95
STM14_2735	STM2213	yeiU	putative permease	0.387	0.519	0.029	-0.33	-0.15	0.926
STM14_0584	STM0496	ybaP	putative cytoplasmic protein	0.481	0.73	0.029	0.162	0.072	-0.887
STM14_2772	STM2244	STM14_2772	virulence protein	0.002	0.835	0.029	1.164	-0.049	-0.877
STM14_3987		STM14_3987	hypothetical protein	0.924	0	0.03	-0.145	2.915	-1.368
STM14_2958	STM2405	STM14_2958	indolepyruvate decarboxylase	0.339	0	0.03	0.227	0.805	0.586
STM14_1079	STM0957	cydD	cysteine/glutathione ABC transporter membrane/ATP-bin	0.465	0	0.03	0.227	0.91	1.111
STM14_2242	STM1854	STM14_2242	putative inner membrane protein	0.331	0	0.03	0.301	-1.189	-1.929
STM14_0241	STM0202	hemL	glutamate-1-semialdehyde aminotransferase	0.061	0.001	0.03	-0.464	0.569	0.582
STM14_2349		STM14_2349	hypothetical protein	0.006	0.003	0.03	0.844	-0.951	-1.353
STM14_5400	STM4500	yjhP	putative SAM-dependent methyltransferase	0.821	0.022	0.03	0.086	0.57	0.792
STM14_0622	STM0532	arcC	carbamate kinase	0.083	0.059	0.03	0.398	-0.373	0.767
STM14_0416	STM0356	STM14_0416	putative inner membrane protein	0.022	0.08	0.03	0.517	-0.259	-0.689
STM14_3810	STM3146	hybD	hydrogenase 2 maturation endopeptidase	0.01	0.081	0.03	-0.518	-0.296	-0.858
STM14_5246	STM4365	yjeT	putative inner membrane protein	0.082	0.457	0.03	0.43	-0.117	-0.805
STM14_2070	STM1712	acnA	aconitate hydratase	0.084	0	0.031	-0.406	1.085	0.559
STM14_2720	STM2203	nfo	endonuclease IV	0.988	0	0.031	-0.004	1.269	0.865
STM14_0922	STM0796	bioC	biotin biosynthesis protein BioC	0.33	0	0.031	0.219	1.078	1.274
STM14_1009	STM0860	STM14_1009	putative inner membrane protein	0.29	0	0.031	0.387	0.704	-0.724
STM14_0177	STM0148	STM14_0177	putative cytoplasmic protein	0.139	0	0.031	0.403	0.703	0.719
STM14_0123	STM0104	araC	DNA-binding transcriptional regulator AraC	0.001	0	0.031	0.687	0.752	0.583
STM14_4473	STM3712	rfaC	ADP-heptose:LPS heptosyl transferase I	0.799	0.002	0.031	-0.068	0.606	0.873
STM14_3476	STM2877	iagB	invasion protein precursor	0.155	0.039	0.031	-0.94	0.452	0.588
STM14_4187	STM3477	cysG	siroheme synthase	0.674	0.052	0.031	-0.241	0.477	0.996
STM14_1162	STM1022	STM14_1162	putative molecular chaperone	0.653	0.097	0.031	0.11	-0.279	-0.972
STM14_4126	STM3423	rpsE	30S ribosomal protein S5	0	0.137	0.031	-3.162	-0.272	0.739
STM14_3540	STM2936	iap	alkaline phosphatase isozyme conversion aminopeptidase	0.861	0.319	0.031	-0.037	-0.15	-0.803
STM14_3582	STM2971	sdaB	L-serine dehydratase/L-threonine deaminase 2	0.703	0.543	0.031	0.143	0.123	0.87
STM14_5584	PSLT062	STM14_5584	putative cytoplasmic protein	0.056	0.621	0.031	0.411	-0.099	-0.5
STM14_5005	STM4164	thiC	thiamine biosynthesis protein ThiC	0.019	0.71	0.031	-0.851	0.088	0.904
STM14_0342	STM0293	STM14_0342	putative cytoplasmic protein	0.314	0.718	0.031	-0.192	-0.059	-0.519
STM14_2848	STM2310	menF	menaquinone-specific isochorismate synthase	0.129	0.923	0.031	-0.549	-0.021	0.807
STM14_0624	STM0534	purE	phosphoribosylaminoimidazole carboxylase catalytic su	0.108	0	0.032	-0.379	0.724	0.988
STM14_2836	STM2298	pmrF	undecaprenyl phosphate 4-deoxy-4-formamido-L-arabinos	0.657	0	0.032	0.124	0.914	0.918
STM14_3416	STM2828	recX	recombination regulator RecX	0.151	0	0.032	0.472	-0.772	-1.176
STM14_4872		STM14_4872	hypothetical protein	0	0	0.032	1.046	-1.167	-1.721
STM14_4489	STM3727	rpmG	50S ribosomal protein L33	0.266	0.002	0.032	-0.325	0.593	-0.829
STM14_4361		STM14_4361	hypothetical protein	0.638	0.002	0.032	-0.127	-0.525	-0.592
STM14_3105	STM2532	STM14_3105	putative inner membrane lipoprotein	0.343	0.002	0.032	0.235	-0.535	-1.457
STM14_3827	STM3161	metC	cystathionine beta-lyase	0.563	0.019	0.032	0.11	-0.389	-0.604
STM14_4541	STM3765	yicL	putative permease	0.844	0.055	0.032	-0.049	-0.321	-0.597
STM14_2337	STM1922	motB	flagellar motor protein MotB	0.574	0.081	0.032	0.146	-0.289	-0.578
STM14_4320	STM3591	uspA	universal stress protein A	0	0.09	0.032	-4.346	-0.261	-0.974
STM14_4397	STM3647	yiaF	putative outer membrane lipoprotein	0.943	0.432	0.032	-0.018	-0.124	-0.822
STM14_2660	STM2156A	STM14_2660	hypothetical protein	0.865	0.433	0.032	0.049	-0.146	-0.896
STM14_0691	STM0593	ybdA	enterobactin exporter EntS	0.011	0.479	0.032	0.572	0.122	0.764
STM14_1584	STM1305	astD	succinylglutamic semialdehyde dehydrogenase	0.404	0.49	0.032	0.182	-0.136	1.041
STM14_4130	STM3427.S	rpsN	30S ribosomal subunit protein S14	0.183	0.904	0.032	-0.276	0.022	0.711
STM14_3359	STM2784	tctE	regulatory protein	0.351	0.961	0.032	-0.201	0.01	-0.539
STM14_2379		STM14_2379	hypothetical protein	0.375	0	0.033	-0.232	-0.646	-0.942
STM14_1695	STM1399	sscA	secretion system chaparone	0.307	0	0.033	-0.199	-1.762	-1.019
STM14_2000	STM1654	ydaO	C32 tRNA thiolase	0.893	0	0.033	0.033	0.751	0.663
STM14_3993	STM3306	nlp	DNA-binding transcriptional regulator Nlp	0.158	0	0.033	0.292	1.033	1.039
STM14_0739	STM0634	ybeF	putative DNA-binding transcriptional regulator	0.121	0	0.033	0.423	-0.749	-1.172
STM14_2258	STM1864	STM14_2258	putative inner membrane protein	0.083	0	0.033	0.523	-0.705	-1.259
STM14_0822	STM0703	kdpD	sensor protein KdpD	0.029	0	0.033	0.567	0.959	0.624
STM14_4153	STM3449	yheL	tRNA 2-thiouridine synthesizing protein B	0.001	0	0.033	0.736	1.237	0.599
STM14_2332	STM1917	cheB	chemotaxis-specific methylesterase	0.159	0.001	0.033	-0.514	0.626	0.871
STM14_3033	STM2473	talA	transaldolase A	0.001	0.001	0.033	0.791	0.644	0.686
STM14_4347		STM14_4347	hypothetical protein	0	0.001	0.033	1.099	-0.643	-1.402
STM14_5620	PSLT102	traS	conjugative transfer: surface exclusion	0.753	0.002	0.033	-0.101	-0.66	-1.148
STM14_0734	STM0631	ybeM	putative hydrolase	0.559	0.002	0.033	0.161	-0.761	-1.318
STM14_0486	STM0411	yajD	hypothetical protein	0.083	0.004	0.033	0.402	-0.467	-0.564
STM14_3649		STM14_3649	hypothetical protein	0.151	0.006	0.033	0.352	-0.717	-1.008
STM14_3749	STM3105	yggM	putative periplasmic protein	0.013	0.007	0.033	0.429	-0.409	-0.705
STM14_4298	STM3570	ftsE	cell division protein FtsE	0.892	0.019	0.033	0.029	-0.382	-0.846
STM14_3867	STM3193	STM14_3867	putative disulfide bond formation protein	0.548	0.034	0.033	-0.142	0.337	0.577
STM14_2191	STM1812	ycgM	hypothetical protein	0.545	0.043	0.033	-0.196	0.51	0.77
STM14_2529	STM2040	pduC	propanediol dehydratase large subunit	0.007	0.212	0.033	-0.933	0.226	0.739
STM14_4247	STM3527	STM14_4247	hypothetical protein	0.052	0.214	0.033	0.35	-0.213	-0.718
STM14_3963	STM3281	nlpI	lipoprotein NlpI	0.002	0.301	0.033	-1.729	-0.21	0.813
STM14_0538	STM0454	ybaW	putative esterase	0.941	0.74	0.033	0.022	-0.065	-0.834
STM14_0815	STM0698	pgm	phosphoglucomutase	0.89	0	0.034	0.034	1.128	0.833
STM14_0696	STM0598	entA	2,3-dihydroxybenzoate-2,3-dehydrogenase	0.087	0	0.034	0.658	0.979	0.96
STM14_4031	STM3340	yhcK	transcriptional regulator NanR	0	0	0.034	0.937	0.962	2.303
STM14_2116	STM1751	hns	global DNA-binding transcriptional dual regulator H-NS	0	0.003	0.034	-2.546	0.531	0.675
STM14_0899	STM0774	galK	galactokinase	0.794	0.007	0.034	-0.064	0.428	0.764
STM14_4849	STM4034	fdhE	formate dehydrogenase accessory protein FdhE	0.453	0.011	0.034	-0.305	0.646	0.73
STM14_3322	STM2757	STM14_3322	putative cytoplasmic protein	0.461	0.012	0.034	0.219	0.457	0.913
STM14_4127	STM3424	rplR	50S ribosomal protein L18	0	0.016	0.034	-4.014	-0.424	0.754
STM14_3041	STM2479	aegA	putative oxidoreductase Fe-S binding subunit	0.028	0.018	0.034	0.436	0.38	0.95
STM14_2449		STM14_2449	pro-head protease	0.078	0.033	0.034	0.796	0.359	1.027
STM14_3536	STM2932	ygbE	hypothetical protein	0.106	0.193	0.034	0.443	0.186	-0.595
STM14_3566	STM2958	barA	hybrid sensory histidine kinase BarA	0.47	0.216	0.034	-0.177	-0.181	-0.809
STM14_5004	STM4163	thiE	thiamine-phosphate pyrophosphorylase	0.004	0.219	0.034	-0.798	-0.205	0.74
STM14_2516	STM2028	cbiG	cobalamin biosynthesis protein CbiG	0.097	0.254	0.034	-0.525	0.216	1.209
STM14_3371	STM2795	ygaU	hypothetical protein	0	0.425	0.034	-1.931	-0.161	0.744
STM14_4315	STM3587	yhiI	hypothetical protein	0.117	0.462	0.034	-0.396	-0.159	0.665
STM14_4864	STM4045	rhaD	rhamnulose-1-phosphate aldolase	0.1	0.529	0.034	-0.338	0.104	0.938
STM14_2005	STM1658	ydaL	hypothetical protein	0.079	0.613	0.034	-0.366	-0.114	-0.758
STM14_1674	STM1380	orf32	putative proline iminopeptidase	0.786	0.794	0.034	-0.076	0.065	-0.779
STM14_4061	STM3367	yhcS	putative DNA-binding transcriptional regulator	0.001	0.831	0.034	1.089	-0.04	1.202
STM14_2960	STM2406	STM14_2960	putative oxidoreductase	0.341	0.86	0.034	0.185	0.033	-0.656
STM14_0394	STM0338	stbC	putative fimbrial usher	0.578	0.933	0.034	0.177	-0.016	-0.852
STM14_4026	STM3335	yhcH	putative cytoplasmic protein	0.506	0.97	0.034	0.275	-0.008	0.608
STM14_3350	STM2780	pipB2	secreted effector protein	0.001	0	0.035	-0.892	-2.111	-0.823
STM14_4939	STM4108	gldA_2	glycerol dehydrogenase	0.002	0	0.035	-0.807	0.883	0.953
STM14_0125	STM0106	thiQ	thiamine transporter ATP-binding subunit	0.137	0	0.035	-0.325	0.783	1.41
STM14_3316	STM2751	STM14_3316	putative glucitol-specific PTS enzyme III	0.8	0	0.035	-0.062	0.746	0.664
STM14_0909	STM0783	modC	molybdate transporter ATP-binding protein	0.422	0	0.035	0.189	0.909	0.673
STM14_5122	STM4262	STM14_5122	putative ABC-type bacteriocin/lantibiotic exporter	0.013	0	0.035	0.9	-1.11	-1.676
STM14_3241	STM2644	yfiE	putative transcriptional regulator	0	0	0.035	1.069	-0.725	-0.639
STM14_0391	STM0335	STM14_0391	putative outer membrane protein	0.013	0	0.035	1.167	-1.766	-1.108
STM14_4149	STM3445	tuf_1	elongation factor Tu	0	0.001	0.035	-4.591	-1.03	0.712
STM14_4022	STM3332	yhcG	putative cytoplasmic protein	0	0.001	0.035	2.286	0.772	0.594
STM14_0211	STM0178	yadI	putative PTS enzyme	0.002	0.004	0.035	0.777	0.51	0.822
STM14_5091	STM4234	ubiA	4-hydroxybenzoate octaprenyltransferase	0.097	0.005	0.035	0.416	0.456	0.694
STM14_0169	STM0141	guaC	guanosine 5'-monophosphate oxidoreductase	0.061	0.011	0.035	0.677	0.524	0.762
STM14_2807	STM2273	STM14_2807	putative dehydratase	0.6	0.012	0.035	0.266	-0.71	-1.687
STM14_0092	STM0077	fixC	putative oxidoreductase FixC	0.01	0.014	0.035	0.688	-0.37	-0.7
STM14_0288	STM0246	yaeE	DL-methionine transporter permease subunit	0.068	0.091	0.035	-0.41	-0.336	-0.515
STM14_3550	STM2945	sopD	secreted effector protein	0.813	0.219	0.035	0.101	0.199	0.833
STM14_2477		STM14_2477	hypothetical protein	0.975	0.476	0.035	-0.009	-0.132	-0.884
STM14_0010	STM0010	htgA	hypothetical protein	0.315	0.526	0.035	-0.293	-0.168	0.607
STM14_2843	STM2305	menE	O-succinylbenzoic acid--CoA ligase	0.006	0.549	0.035	-0.538	0.101	-0.657
STM14_4852	STM4037	fdoG	formate dehydrogenase alpha subunit	0.86	0.566	0.035	-0.036	0.098	-0.568
STM14_0216	STM0182	panB	3-methyl-2-oxobutanoate hydroxymethyltransferase	0.018	0.594	0.035	-0.808	0.112	0.743
STM14_5337	STM4446	STM14_5337	putative selenocysteine synthase	0.005	0.614	0.035	0.584	0.081	0.676
STM14_2448		STM14_2448	major capsid protein precursor	0.21	0.89	0.035	-0.285	-0.025	-0.691
STM14_4962	STM4127	yijC	DNA-binding transcriptional repressor FabR	0.739	0.901	0.035	0.071	0.023	-0.655
STM14_2591	STM2097	rfbB	dTDP-glucose 4,6 dehydratase	0	0.905	0.035	-0.863	0.017	-0.59
STM14_0857	STM0738	sucC	succinyl-CoA synthetase subunit beta	0.002	0.99	0.035	-0.868	-0.003	0.634
STM14_4141	STM3438	rplW	50S ribosomal protein L23	0	0	0.036	-1.328	0.719	1.763
STM14_0313	STM0266	STM14_0313	putative cytoplasmic protein	0.145	0	0.036	-0.402	1.541	1.512
STM14_0047	STM0038	STM14_0047	putative arylsulfatase	0.856	0	0.036	0.05	-0.814	-0.779
STM14_4036	STM3344	rpsI	30S ribosomal protein S9	0.318	0.002	0.036	0.166	0.43	0.828
STM14_1377	STM1203	ptsG	glucose-specific PTS system IIBC components	0	0.034	0.036	-1.292	-0.294	0.572
STM14_3252	STM2654	kgtP	alpha-ketoglutarate transporter	0.464	0.061	0.036	0.368	-0.512	-0.954
STM14_4446	STM3688	STM14_4446	putative cytoplasmic protein	0.322	0.635	0.036	0.289	0.124	0.834
STM14_4398	STM3648	yiaG	putative transcriptional regulator	0	0.859	0.036	-1.021	0.038	0.75
STM14_0468	STM0396	sbcD	exonuclease subunit SbcD	0.865	0	0.037	0.04	0.735	0.65
STM14_1552	STM1282	yeaK	putative cytoplasmic protein	0.195	0.001	0.037	-0.289	0.569	-0.685
STM14_5009	STM4168	nfi	endonuclease V	0.009	0.001	0.037	0.552	0.549	0.542
STM14_0227		STM14_0227	hypothetical protein	0.344	0.004	0.037	-0.231	0.603	-0.761
STM14_4017	STM3329	yhcC	putative FeS oxidoreductase	0.114	0.134	0.037	0.491	0.298	0.992
STM14_2174	STM1798	ycgR	putative inner membrane protein	0.085	0.195	0.037	0.341	-0.253	-1.057
STM14_0271	STM0229	lpxB	lipid-A-disaccharide synthase	0.163	0.298	0.037	0.351	0.173	0.748
STM14_2418	STM1995	ompS	putative porin	0.024	0.377	0.037	-0.531	-0.157	-0.769
STM14_0581	STM0493	fsr	putative transport protein	0.618	0.512	0.037	0.168	-0.133	-0.955
STM14_1372	STM1199	yceG	hypothetical protein	0.01	0.622	0.037	0.697	-0.077	-0.892
STM14_3434	STM2842	hypF	hydrogenase maturation protein	0.97	0.852	0.037	0.008	0.034	-0.667
STM14_2269	STM1868A	STM14_2269	lytic enzyme	0.391	0.943	0.037	0.253	-0.016	-0.666
STM14_0587	STM0499	cueR	DNA-binding transcriptional regulator CueR	0.002	0	0.038	-0.641	0.6	-0.591
STM14_1613	STM1329	STM14_1613	putative inner membrane protein	0	0	0.038	1.281	-0.815	-0.879
STM14_0040		STM14_0040	hypothetical protein	0	0	0.038	1.618	-2.431	-0.961
STM14_4000	STM3312	yrbE	putative transport protein	0	0	0.038	2.009	0.758	0.951
STM14_2694	STM2187	yeiA	dihydropyrimidine dehydrogenase	0.862	0.001	0.038	-0.044	0.576	0.565
STM14_1185	STM1045	STM14_1185	minor tail protein	0.329	0.003	0.038	0.278	0.661	0.771
STM14_3049	STM2486	STM14_3049	putative inner membrane protein	0.804	0.012	0.038	-0.078	-0.648	-0.892
STM14_0022	STM0018	STM14_0022	putative exochitinase	0.006	0.283	0.038	0.495	-0.158	-1.218
STM14_3461	STM2864	sitD	putative permease	0	0	0.039	-1.322	-0.566	-0.683
STM14_1560	STM1286	mipA	MltA-interacting protein A	0.002	0	0.039	-1.134	-0.8	-0.591
STM14_0818	STM0701	speF	ornithine decarboxylase	0.128	0	0.039	-0.548	0.725	0.613
STM14_0908	STM0782	modB	molybdate ABC transporter permease protein	0.795	0	0.039	-0.057	0.795	0.565
STM14_1852	STM1534	STM14_1852	putative hydrogenase	0.403	0	0.039	0.177	0.991	0.641
STM14_2672	STM2167	dld	D-lactate dehydrogenase	0.46	0	0.039	0.222	0.796	0.558
STM14_0055	STM0046	ileS	isoleucyl-tRNA synthetase	0.161	0	0.039	0.396	1.388	1.452
STM14_5076	STM4222.S	yjbE	putative outer membrane protein	0.056	0	0.039	0.405	1.117	0.819
STM14_1058	STM0941	ybjY	macrolide transporter subunit MacA	0	0	0.039	0.882	-0.692	-0.736
STM14_1980	STM1636	STM14_1980	putative ABC-type transport system membrane component	0.639	0.001	0.039	-0.114	-0.569	-1.001
STM14_3298	STM2690	STM14_3298	putative outer membrane efflux protein	0.093	0.001	0.039	0.392	0.734	0.884
STM14_4364	STM3624	yhjU	putative inner membrane protein	0.053	0.001	0.039	0.494	0.601	0.617
STM14_3653	STM3025	STM14_3653	putative cytoplasmic protein	0.016	0.001	0.039	0.526	-0.687	-0.728
STM14_4326	STM3596	yhiR	putative cytoplasmic protein	0.005	0.001	0.039	0.63	0.505	0.618
STM14_2029	STM1681	ycjG	putative chloromuconate cycloisomerase	0.648	0.003	0.039	0.111	-0.538	-0.73
STM14_0792	STM0680	asnB	asparagine synthetase B	0.794	0.006	0.039	-0.062	-0.461	-0.951
STM14_3945	STM3263	yraL	putative methyltransferase	0.109	0.012	0.039	-0.308	-0.437	-0.923
STM14_0579	STM0492	ybaL	putative cation:proton antiport protein	0.073	0.016	0.039	0.862	0.498	1.284
STM14_2129	STM1761	narI	nitrate reductase 1 gamma subunit	0.01	0.023	0.039	-0.834	0.569	0.866
STM14_0282	STM0240	yaeJ	hypothetical protein	0.055	0.024	0.039	0.601	0.47	0.638
STM14_4958	STM4123	argH	argininosuccinate lyase	0.087	0.065	0.039	0.801	0.369	1.518
STM14_1293	STM1130	STM14_1293	putative inner membrane protein	0.042	0.081	0.039	-0.669	0.279	0.784
STM14_3165		STM14_3165	hypothetical protein	0.956	0.121	0.039	-0.021	-0.289	-0.851
STM14_4534	STM3762	cigR	putative inner membrane protein	0.655	0.132	0.039	0.155	-0.287	-0.675
STM14_4984	STM4147	secE	preprotein translocase subunit SecE	0.081	0.136	0.039	0.515	0.337	0.69
STM14_2284	STM1879	ptrB	protease 2	0.756	0.189	0.039	0.094	-0.2	-0.997
STM14_4599	STM3808.S	ibpB	heat shock chaperone IbpB	0.002	0.664	0.039	-2.475	0.087	0.766
STM14_4764	STM3961	pldB	lysophospholipase L2	0.007	0.712	0.039	0.541	0.069	-1.408
STM14_3381	STM2801	ygaC	hypothetical protein	0.309	0.748	0.039	-0.224	0.059	-0.615
STM14_3050	STM2487	purC	phosphoribosylaminoimidazole-succinocarboxamide synth	0.819	0.776	0.039	0.093	-0.061	0.89
STM14_4452	STM3693	lldR	DNA-binding transcriptional repressor LldR	0.97	0	0.04	0.009	0.985	0.604
STM14_4560	STM3781	STM14_4560	putative sugar kinase	0.306	0	0.04	0.256	-0.989	-0.679
STM14_3042	STM2480	narQ	nitrate/nitrite sensor protein NarQ	0.132	0	0.04	0.37	0.943	0.619
STM14_3281	STM2677	ffh	signal recognition particle protein	0.053	0	0.04	0.477	0.701	0.7
STM14_2619		STM14_2619	conserved hypothetical protein	0.003	0	0.04	0.857	1.017	0.598
STM14_4147	STM3444	bfd	bacterioferritin-associated ferredoxin	0	0	0.04	1.344	0.626	-0.935
STM14_2667	STM2163	yehX	putative ABC-type proline/glycine betaine transport s	0.02	0.004	0.04	0.509	-0.482	-0.945
STM14_1887	STM1564	yddX	biofilm-dependent modulation protein	0.512	0.01	0.04	-0.17	-0.493	-0.69
STM14_0645		STM14_0645	conserved hypothetical protein	0.386	0.014	0.04	-0.192	-0.448	-0.655
STM14_2866	STM2325	nuoE	NADH dehydrogenase subunit E	0.003	0.029	0.04	-0.694	-0.452	-0.671
STM14_0060	STM0050	STM14_0060	putative nitrite reductase	0.02	0.036	0.04	0.496	0.349	0.598
STM14_3775	STM3124	STM14_3775	putative response regulator	0.004	0.058	0.04	0.564	0.394	0.508
STM14_4136	STM3433	rplP	50S ribosomal protein L16	0	0.331	0.04	-3.488	-0.154	1.386
STM14_2415	STM1993	yedJ	hypothetical protein	0.026	0.974	0.04	-0.451	-0.005	-0.885
STM14_2093	STM1730	yciE	putative cytoplasmic protein	0.024	0	0.041	-0.655	0.734	0.97
STM14_4179	STM3472	ppiA	peptidyl-prolyl cis-trans isomerase A (rotamase A)	0.018	0	0.041	1.076	1.514	0.544
STM14_3999	STM3311	yrbD	putative transport protein	0	0.005	0.041	2.001	0.528	0.873
STM14_5201	STM4325	dcuA	anaerobic C4-dicarboxylate transporter	0.155	0.006	0.041	-0.315	-0.54	-0.737
STM14_3689	STM3055	gcvT	glycine cleavage system aminomethyltransferase T	0.445	0.006	0.041	0.205	0.533	0.525
STM14_3020	STM2462	eutJ	ethanolamine utilization protein	0.03	0.01	0.041	0.443	-0.45	-0.79
STM14_3097	STM2525	yfgB	hypothetical protein	0.001	0.026	0.041	0.883	0.354	0.665
STM14_2932	STM2383	mepA	penicillin-insensitive murein endopeptidase	0.728	0.049	0.041	-0.083	0.26	0.598
STM14_3380	STM2800	STM14_3380	putative inner membrane protein	0.983	0.079	0.041	0.006	0.28	-1.678
STM14_5287	STM4403	cpdB	bifunctional 2',3'-cyclic nucleotide 2'-phosphodieste	0.586	0.087	0.041	-0.135	0.288	-0.546
STM14_4911	STM4085	glpX	fructose 1,6-bisphosphatase II	0.948	0.164	0.041	0.018	0.192	0.466
STM14_5209	STM4331	yjeI	putative outer membrane lipoprotein	0.005	0.198	0.041	-0.498	-0.211	-0.594
STM14_2818	STM2283	glpT	sn-glycerol-3-phosphate transporter	0.21	0.665	0.041	0.373	0.111	0.805
STM14_0675	STM0579	ybdF	hypothetical protein	0.134	0.878	0.041	0.331	0.028	-0.655
STM14_4169	STM3463	yheU	hypothetical protein	0.052	0	0.042	0.385	1.12	0.742
STM14_0205	STM0173	yadH	putative transport protein	0.051	0	0.042	0.526	0.8	0.917
STM14_4087	STM3389	envR	DNA-binding transcriptional regulator EnvR	0	0	0.042	1.005	0.737	0.927
STM14_0254	STM0214	glnD	PII uridylyl-transferase	0.071	0.002	0.042	0.529	0.493	0.619
STM14_5598	PSLT078	traL	conjugative transfer: assembly	0	0.006	0.042	0.879	-0.585	-0.702
STM14_0266	STM0224	yaeT	outer membrane protein assembly factor YaeT	0.042	0.114	0.042	0.549	0.289	0.951
STM14_5080	STM4226	yjbA	phosphate-starvation-inducible protein PsiE	0.003	0.682	0.042	0.895	0.07	-0.601
STM14_2090	STM1727	trpA	tryptophan synthase subunit alpha	0.042	0	0.043	-0.363	0.715	0.874
STM14_3906	STM3225	ygjU	serine/threonine transporter SstT	0.537	0	0.043	-0.223	0.96	1.325
STM14_3533	STM2930	ispD	2-C-methyl-D-erythritol 4-phosphate cytidylyltransfer	0.351	0	0.043	-0.218	1.473	1.033
STM14_2404	STM1983	dsrB	hypothetical protein	0.51	0	0.043	-0.192	-0.835	-0.65
STM14_2285	STM1880	yebE	putative inner membrane protein	0.409	0	0.043	0.198	2.074	0.989
STM14_1349	STM1178	flgF	flagellar basal body rod protein FlgF	0.182	0	0.043	0.234	0.814	0.523
STM14_4158	STM3454	slyX	hypothetical protein	0.083	0	0.043	0.346	1.158	0.868
STM14_3707	STM3067	yggB	mechanosensitive channel MscS	0.084	0	0.043	0.35	0.776	0.586
STM14_5545		STM14_5545	hypothetical protein	0.102	0	0.043	0.376	0.99	0.618
STM14_2384	STM1964	yedD	hypothetical protein	0.024	0	0.043	0.622	1.077	0.839
STM14_4345	STM3610	yhjG	putative inner membrane protein	0	0	0.043	0.846	-0.675	-1.122
STM14_3494	STM2895	invB	secretion chaperone	0.016	0.001	0.043	-0.709	-1.24	-1.014
STM14_4227	STM3510	yhgH	gluconate periplasmic binding protein	0.954	0.003	0.043	0.014	0.652	0.607
STM14_3453	STM2857	hypD	putative hydrogenase formation protein	0	0.004	0.043	-1.681	0.435	0.637
STM14_4204	STM3492	yrfD	putative periplasmic protein	0.155	0.004	0.043	0.241	-0.473	-0.749
STM14_3271	STM2670	aroF	phospho-2-dehydro-3-deoxyheptonate aldolase	0.007	0.004	0.043	0.668	0.576	-0.719
STM14_3118	STM2543	nifS	cysteine desulfurase	0.251	0.012	0.043	0.269	0.493	-0.46
STM14_0840	STM0721	STM14_0840	putative glycosyl transferase	0.272	0.033	0.043	-0.262	-0.629	-1.14
STM14_3739	STM3095	gshB	glutathione synthetase	0.528	0.045	0.043	0.27	0.385	0.747
STM14_2820	STM2285	glpB	anaerobic glycerol-3-phosphate dehydrogenase subunit	0.004	0.048	0.043	0.776	-0.392	0.724
STM14_2785	STM2256	napB	diheme cytochrome c550	0	0.063	0.043	-1.584	0.366	0.59
STM14_2894	STM2348	yfcF	putative glutathione S-transferase	0.255	0.071	0.043	0.334	0.323	0.513
STM14_2752	STM2226	yejK	nucleoid-associated protein NdpA	0.649	0.075	0.043	0.1	-0.278	-0.639
STM14_0764	STM0656	ybeS	putative molecular chaperone	0.001	0.098	0.043	0.94	-0.331	-1.051
STM14_0204	STM0172	yadG	putative ABC-type multidrug transport system ATPase c	0.136	0.115	0.043	0.344	-0.23	-0.586
STM14_3820	STM3154	STM14_3820	putative ATP-dependent RNA helicase-like protein	0.918	0.133	0.043	0.035	-0.37	-0.591
STM14_0913	STM0787	hutI	imidazolonepropionase	0.05	0.215	0.043	0.658	0.216	0.671
STM14_2188	STM1810	STM14_2188	putative cytoplasmic protein	0.411	0.473	0.043	0.296	-0.137	1.408
STM14_0848	STM0729	abrB	putative transport protein	0.902	0.582	0.043	-0.032	0.091	-0.954
STM14_3154	STM2574	STM14_3154	putative permease	0.007	0.699	0.043	0.99	-0.112	0.938
STM14_2853	STM2315	yfbK	hypothetical protein	0.368	0.753	0.043	0.224	-0.075	0.577
STM14_3638	STM3013	lysA	diaminopimelate decarboxylase	0.158	0.809	0.043	0.428	-0.061	0.801
STM14_4150	STM3446	fusA	elongation factor G	0.002	0.895	0.043	-1.092	-0.028	0.935
STM14_4186	STM3476	nirC	nitrite transporter NirC	0.001	0.001	0.044	0.909	0.658	0.669
STM14_5454	STM4540.S	STM14_5454	putative glucosamine-fructose-6-phosphate aminotransferas	0.076	0.002	0.044	-0.361	-0.612	-0.808
STM14_1447		STM14_1447	hypothetical protein	0.135	0.008	0.044	0.434	-0.521	-0.92
STM14_5310	STM4419	STM14_5310	sugar transporter	0.144	0.028	0.044	0.315	-0.381	-0.636
STM14_4556	STM3777	STM14_4556	putative cytoplasmic protein	0.911	0.112	0.044	0.024	-0.244	-0.688
STM14_2793	STM2263	yojI	multidrug transporter membrane component/ATP-binding	0.097	0.14	0.044	0.735	0.261	0.923
STM14_4312	STM3584	nikR	nickel responsive regulator	0.327	0.221	0.044	-0.239	-0.202	-0.9
STM14_1248	STM1100	hpaR	4-hydroxyphenylacetate catabolism	0.856	0.237	0.044	-0.143	0.368	0.799
STM14_2519	STM2031	cbiE	cobalt-precorrin-6Y C(5)-methyltransferase	0.256	0	0.045	-0.252	0.671	0.781
STM14_1417		STM14_1417	prophage lambda integrase	0.004	0	0.045	0.676	-0.962	-1.177
STM14_4282	STM3556	ugpA	glycerol-3-phosphate transporter permease	0.03	0.007	0.045	0.479	0.574	0.695
STM14_2336	STM1921	cheA	chemotaxis protein CheA	0.022	0.009	0.045	-0.418	-0.437	-1.126
STM14_4748	STM3947	dapF	diaminopimelate epimerase	0.002	0.027	0.045	-0.896	-0.402	0.718
STM14_1727	STM1430	purR	DNA-binding transcriptional repressor PurR	0.483	0.028	0.045	-0.158	0.35	0.592
STM14_3115	STM2540	hscB	co-chaperone HscB	0.116	0.028	0.045	0.274	0.395	-0.469
STM14_0910	STM0784	ybhA	phosphotransferase	0.056	0.157	0.045	-0.419	0.188	0.568
STM14_4989	STM4152	rplL	50S ribosomal protein L7/L12	0	0.23	0.045	-3.225	-0.216	-0.674
STM14_3843	STM3171	ygiK	putative transporter	0.326	0.39	0.045	-0.232	0.151	-0.538
STM14_1557		STM14_1557	hypothetical protein	0.003	0.893	0.045	-0.706	-0.024	-0.761
STM14_1277	STM1123	STM14_1277	putative periplasmic protein	0.024	0	0.046	0.495	1.516	1.089
STM14_0228	STM0191	fhuA	ferrichrome outer membrane transporter	0.082	0.016	0.046	0.675	0.421	0.811
STM14_1775	STM1472	STM14_1775	putative periplasmic protein	0.22	0.027	0.046	0.398	0.39	0.701
STM14_1198	STM1056	STM14_1198	MsgA-like protein	0.686	0.56	0.046	0.122	0.136	0.78
STM14_4802	STM3993	mobB	molybdopterin-guanine dinucleotide biosynthesis prote	0.216	0.773	0.046	-0.388	0.051	-0.553
STM14_3849	STM3177	ygiX	DNA-binding transcriptional regulator QseB	0.194	0	0.047	0.295	0.75	0.602
STM14_2897	STM2351	hisP	histidine/lysine/arginine/ornithine transporter subun	0	0	0.047	1.015	1.129	0.514
STM14_1802	STM1491	STM14_1802	proline/glycine betaine transport system	0.005	0.016	0.047	1.12	-0.537	-0.828
STM14_5037	STM4190	pepE	peptidase E	0.18	0.049	0.047	-0.362	0.37	0.808
STM14_3339	STM2772	hin	DNA-invertase Hin	0.38	0.049	0.047	0.318	0.348	1.046
STM14_0220	STM0186	dksA	DnaK transcriptional regulator DksA	0.928	0.145	0.047	-0.026	0.223	0.65
STM14_2953	STM2401	ddg	lipid A biosynthesis palmitoleoyl acyltransferase	0.001	0.74	0.047	0.731	0.059	-1.661
STM14_2183	STM1806	nhaB	sodium/proton antiporter	0.409	0.891	0.047	0.206	-0.028	-1.353
STM14_2041	STM1691	pspF	phage shock protein operon transcriptional activator	0.009	0	0.048	-0.445	0.691	0.609
STM14_2226	STM1840	yobG	hypothetical protein	0.237	0	0.048	-0.377	-0.812	-0.824
STM14_2098	STM1735	yciB	intracellular septation protein A	0.005	0.005	0.048	-0.732	-0.416	-0.654
STM14_0182	STM0151	pdhR	transcriptional regulator PdhR	0.954	0.013	0.048	-0.014	-0.465	-0.911
STM14_0657	STM0563	STM14_0657	putative transcriptional regulator	0.097	0.017	0.048	-0.635	0.558	0.609
STM14_3847	STM3175	STM14_3847	putative regulatory protein	0	0.017	0.048	1.212	0.411	0.5
STM14_2590	STM2096	rfbD	dTDP-4-dehydrorhamnose reductase	0.038	0.023	0.048	0.507	-0.393	-0.577
STM14_4251	STM3531	STM14_4251	putative dihydroxyacid dehydratase	0.637	0.024	0.048	0.108	-0.399	-0.636
STM14_1791	STM1482	ydgF	multidrug efflux system protein MdtJ	0.437	0.104	0.048	0.201	-0.295	-0.837
STM14_3882	STM3206	folB	bifunctional dihydroneopterin aldolase/dihydroneopter	0.002	0.111	0.048	0.812	-0.319	-0.908
STM14_4763	STM3960	rhtB	homoserine/homoserine lactone efflux protein	0.017	0.262	0.048	-0.832	0.252	0.614
STM14_1630	STM1343	nlpC	lipoprotein	0.406	0.37	0.048	0.232	-0.211	-0.501
STM14_1270	STM1117	agp	glucose-1-phosphatase/inositol phosphatase	0	0.382	0.048	-1.197	-0.164	0.571
STM14_4456		STM14_4456	hypothetical protein	0.046	0.577	0.048	0.601	0.142	-1.351
STM14_2091	STM1728	yciG	putative cytoplasmic protein	0	0	0.049	-2.482	1.122	0.745
STM14_3519	STM2917	ygbK	putative tRNA synthase	0.229	0	0.049	-0.241	1.133	0.951
STM14_5186	STM4313	STM14_5186	putative cytoplasmic protein	0.628	0	0.049	-0.103	0.915	1.017
STM14_2154	STM1781	ychM	putative sulfate transporter YchM	0.031	0	0.049	0.623	0.801	0.653
STM14_5391	STM4494	STM14_5391	putative ABC-type sugar/spermidine/putrescine transport s	0.029	0.001	0.049	0.468	0.649	0.56
STM14_0548	STM0464	tesB	acyl-CoA thioesterase II	0.269	0.116	0.049	0.233	-0.231	-0.654
STM14_0534	STM0451	hupB	transcriptional regulator HU subunit beta	0	0.128	0.049	-4.141	-0.241	-0.916
STM14_1326	STM1158	STM14_1326	putative inner membrane protein	0.624	0.261	0.049	0.158	-0.206	-0.933
STM14_0832	STM0713	ybgK	putative carboxylase	0.088	0.651	0.049	-0.42	0.075	-0.625
STM14_4752	STM3951	uvrD	DNA-dependent helicase II	0.442	0.683	0.049	0.144	-0.075	-0.716
STM14_5451	STM4537	STM14_5451	putative PTS permease	0.01	0.886	0.049	-0.477	0.024	-0.757
STM14_4105	STM3402	yrdC	putative ribosome maturation factor	0.001	0	0.05	0.981	0.877	0.607
STM14_0635	STM0543	fimA	fimbrin	0.907	0.002	0.05	-0.025	-0.538	-0.706
STM14_2355	STM1937	tyrP	tyrosine-specific transport protein	0.4	0.003	0.05	-0.157	-0.444	-0.754
STM14_1627	STM1340	btuC	vtamin B12-transporter permease	0.006	0.019	0.05	-0.89	0.468	0.521
STM14_0522	STM0442	cyoB	cytochrome o ubiquinol oxidase subunit I	0.381	0.02	0.05	-0.212	0.383	0.511
STM14_0521	STM0441	cyoC	cytochrome o ubiquinol oxidase subunit III	0	0.03	0.05	-1.438	-0.316	-0.549
STM14_5141	STM4275	acs	acetyl-CoA synthetase	0.017	0.167	0.05	0.643	-0.264	0.874
STM14_0393	STM0337	stbD	putative fimbrial usher	0.115	0.905	0.05	0.333	-0.019	-1.475
STM14_5156	STM4286	lpxO	putative dioxygenase	0.051	0.024	0.051	0.578	-0.469	-0.474
STM14_2348	STM1931	araH	putative intracellular protease/amidase	0.044	0.194	0.051	0.465	-0.203	-0.78
STM14_1333	STM1164	yceB	hypothetical protein	0.269	0	0.052	-0.288	0.899	0.706
STM14_4049	STM3357	STM14_4049	putative regulatory protein	0	0	0.052	2.341	0.861	1.996
STM14_0842	STM0723	STM14_0842	putative ABC-type polysaccharide/polyol phosphate transpo	0.063	0.001	0.052	-0.542	-1.16	-1.968
STM14_1401		STM14_1401	conserved hypothetical protein	0.083	0.001	0.052	0.397	-0.833	-0.735
STM14_4726	STM3928	wecF	putative entero common antigen polymerase	0.002	0.002	0.052	0.818	0.476	0.591
STM14_0151	STM0125	mraY	phospho-N-acetylmuramoyl-pentapeptide- transferase	0.001	0.002	0.052	1.109	0.524	0.58
STM14_0133	STM0112	leuB	3-isopropylmalate dehydrogenase	0.96	0.005	0.052	-0.012	0.585	1.256
STM14_0139	STM0116	ilvI	acetolactate synthase 3 catalytic subunit	0.034	0.006	0.052	0.642	0.522	1.028
STM14_5370	STM4474	yjgN	putative inner membrane protein	0.093	0.01	0.052	0.532	-0.634	-1.061
STM14_1050	STM0935	poxB	pyruvate dehydrogenase	0.959	0.07	0.052	-0.011	-0.298	-0.668
STM14_5155	STM4285	fdhF	formate dehydrogenase	0.902	0.124	0.052	-0.026	-0.222	-0.712
STM14_3741	STM3097	yqgF	Holliday junction resolvase-like protein	0.294	0.21	0.052	0.297	0.228	0.778
STM14_2210	STM1828	yoaE	putative inner membrane protein	0.003	0.334	0.052	-0.928	-0.196	0.756
STM14_4396	STM3646	yiaE	2-hydroxyacid dehydrogenase	0.187	0.399	0.052	0.466	0.165	0.678
STM14_0112	STM0093	imp	organic solvent tolerance protein	0.395	0.747	0.052	-0.357	-0.081	0.539
STM14_3853	STM3180	ygiN	putative cytoplasmic protein	0.729	0	0.053	-0.079	0.852	0.688
STM14_0183	STM0152	aceE	pyruvate dehydrogenase subunit E1	0.833	0	0.053	0.047	-0.647	-0.91
STM14_5008	STM4167	hemE	uroporphyrinogen decarboxylase	0.073	0	0.053	0.355	1.043	0.578
STM14_1294	STM1131	STM14_1294	putative outer membrane protein	0.005	0	0.053	1.209	-1.802	-2.055
STM14_1984	STM1640	ydcF	putative inner membrane protein	0.001	0.001	0.053	-1.182	0.865	1.017
STM14_1987	STM1643	STM14_1987	putative inner membrane protein	0.278	0.001	0.053	0.252	-0.716	-0.545
STM14_4487	STM3725	coaD	phosphopantetheine adenylyltransferase	0.116	0.002	0.053	0.34	0.515	0.454
STM14_2555	STM2065	phsA	thiosulfate reductase precursor	0.077	0.014	0.053	-0.397	0.412	0.717
STM14_3075	STM2510	guaA	bifunctional GMP synthase/glutamine amidotransferase	0.289	0.04	0.053	0.321	0.388	0.601
STM14_2327	STM1913	flhA	flagellar biosynthesis protein FlhA	0.835	0.156	0.053	-0.098	-0.263	0.683
STM14_2369	STM1951	yecC	putative amino-acid ABC transporter ATP-binding prote	0.529	0.249	0.053	0.125	-0.201	-0.641
STM14_2910	STM2363	cvpA	colicin V production protein	0.153	0.714	0.053	-0.408	-0.066	0.515
STM14_2675	STM2169	yohC	putative transport protein	0.002	0.922	0.053	0.495	-0.016	-0.933
STM14_0539	STM0455	ybaX	queuosine biosynthesis protein QueC	0.917	0	0.054	-0.027	1.259	1.254
STM14_5438	STM4526	hsdR	type I restriction enzyme EcoKI subunit R	0.993	0	0.054	-0.002	-0.645	-0.503
STM14_4422	STM3666	ysaA	putative oxidoreductase	0.341	0	0.054	0.16	0.614	0.572
STM14_1056	STM0939	ybjD	hypothetical protein	0.076	0.001	0.054	0.668	0.853	0.682
STM14_3328	STM2761	STM14_3328	putative inner membrane protein	0.025	0.004	0.054	0.661	-0.765	-0.955
STM14_3712	STM3071	STM14_3712	putative DNA-binding protein	0.645	0.008	0.054	-0.104	0.411	0.575
STM14_2514	STM2026	cbiJ	cobalt-precorrin-6x reductase	0.162	0.009	0.054	-0.451	-0.516	0.685
STM14_0664	STM0569	ybdG	hypothetical protein	0.051	0.009	0.054	0.467	0.519	0.682
STM14_3405	STM2820	yqaB	fructose-1-phosphatase	0.055	0.023	0.054	0.568	0.459	0.793
STM14_4329	STM3599	STM14_4329	anaerobic C4-dicarboxylate transporter	0.111	0.185	0.054	-0.398	-0.308	-0.982
STM14_5401	STM4501	STM14_5401	hypothetical protein	0.003	0.56	0.054	-0.743	-0.105	-0.52
STM14_0028	STM0021	bcfA	fimbrial subunit	0.037	0.771	0.054	0.745	0.086	1.422
STM14_3560		STM14_3560	hypothetical protein	0.004	0.926	0.054	0.75	-0.02	-0.745
STM14_5459	STM4544	dnaT	primosomal protein I	0.247	0.928	0.054	0.22	-0.019	-0.602
STM14_4406	STM3655	glyS	glycyl-tRNA synthetase subunit beta	0.389	0.962	0.054	-0.192	0.009	1.051
STM14_3470	STM2871	prgK	needle complex inner membrane lipoprotein	0	0	0.055	-1.433	-1.345	-0.815
STM14_1853	STM1535	STM14_1853	putative hydrogenase protein	0.088	0	0.055	-0.654	1.067	0.756
STM14_1877	STM1554	STM14_1877	putative coiled-coil protein	0.061	0	0.055	0.417	-0.753	-0.957
STM14_3895		STM14_3895	hypothetical protein	0.002	0.013	0.055	0.912	-0.532	-0.733
STM14_1120	STM0990	ycbC	hypothetical protein	0.586	0.05	0.055	0.194	0.409	0.573
STM14_4921	STM4093	ftsN	essential cell division protein	0.718	0.062	0.055	0.07	0.261	0.622
STM14_4654	STM3859	aroE_3	shikimate 5-dehydrogenase	0.036	0.073	0.055	-0.404	0.275	0.748
STM14_4774	STM3968	udp	uridine phosphorylase	0.152	0.097	0.055	-0.287	-0.324	-0.534
STM14_1597	STM1315	celD	DNA-binding transcriptional regulator ChbR	0.348	0.242	0.055	0.2	-0.192	-0.693
STM14_2190	STM1811	ycgN	hypothetical protein	0.406	0.32	0.055	-0.211	0.163	-0.636
STM14_1668	STM1374	ynhA	cysteine desufuration protein SufE	0.817	0.463	0.055	-0.05	0.135	-0.566
STM14_1170	STM1030	STM14_1170	hypothetical protein	0.029	0.505	0.055	0.608	-0.157	-0.913
STM14_4208	STM3495	yrfF	putative inner membrane protein	0.01	0.714	0.055	0.877	0.072	-0.513
STM14_1760	STM1461.S	ydgT	oriC-binding nucleoid-associated protein	0.679	0.787	0.055	-0.097	-0.048	-0.473
STM14_2978	STM2423	yfeN	hypothetical protein	0.001	0.886	0.055	-0.693	-0.027	-0.784
STM14_1849	STM1531	STM14_1849	putative hydrogenase	0.628	0.964	0.055	-0.173	-0.009	-0.682
STM14_5421	STM4514.S	yjiH	putative inner membrane protein	0.525	0.012	0.056	0.218	0.428	0.792
STM14_5510	STM4589	creC	sensory histidine kinase CreC	0.81	0.019	0.056	0.058	-0.417	-0.627
STM14_4255	STM3535	glgA	glycogen synthase	0.075	0.25	0.056	-0.357	-0.168	0.451
STM14_0171	STM0143	hofB	hypothetical protein	0.151	0.412	0.056	-0.418	-0.143	0.446
STM14_1272	STM1119	wraB	TrpR binding protein WrbA	0	0	0.057	-2.198	-0.814	-0.561
STM14_3472	STM2873	prgI	needle complex major subunit	0	0	0.057	-2.047	-1.403	-0.832
STM14_0260	STM0219	frr	ribosome recycling factor	0.609	0	0.057	-0.126	0.763	0.669
STM14_4375	STM3630	dppA	dipeptide transport protein	0.907	0	0.057	0.031	0.605	0.48
STM14_4335	STM3604	STM14_4335	putative inner membrane protein	0.019	0	0.057	0.434	-0.534	-0.586
STM14_3196	STM2613	STM14_3196	hypothetical protein	0.015	0	0.057	0.453	-0.675	-0.621
STM14_3592	STM2978	fucU	putative L-fucose-binding protein	0.026	0	0.057	0.482	0.596	0.64
STM14_0129	STM0109	yabN	transcriptional regulator SgrR	0.01	0	0.057	0.679	0.631	0.511
STM14_4641	STM3846.s	STM14_4641	putative reverse transcriptase	0	0	0.057	1.184	-1.484	-1.048
STM14_3302	STM2740	STM14_3302	integrase-like protein	0.681	0.003	0.057	0.114	0.628	0.973
STM14_2915	STM2367	dedA	hypothetical protein	0.001	0.005	0.057	0.794	0.456	0.532
STM14_2847	STM2309	menD	2-succinyl-6-hydroxy-2, 4-cyclohexadiene-1-carboxylic	0.499	0.027	0.057	-0.237	0.419	0.67
STM14_2577	STM2083	rfbK	phosphomannomutase	0.014	0.042	0.057	-0.726	-0.447	0.881
STM14_5200	STM4324	cutA	divalent-cation tolerance protein CutA	0.088	0.048	0.057	-0.377	-0.274	-0.533
STM14_3973	STM3290.S	argG	argininosuccinate synthase	0.8	0.053	0.057	-0.099	-0.39	0.473
STM14_1187	STM1047	STM14_1187	tail assembly protein	0.893	0.066	0.057	-0.068	-0.468	0.678
STM14_5092	STM4235	plsB	glycerol-3-phosphate acyltransferase	0.228	0.068	0.057	0.476	0.399	0.886
STM14_2576	STM2082	rfbP	undecaprenol-phosphate galactosephosphotransferase/O-	0.168	0.11	0.057	-0.282	0.299	-0.765
STM14_2765	STM2238	STM14_2765	hypothetical protein	0.137	0.186	0.057	-0.355	-0.205	-0.599
STM14_1643	STM1353	ydiR	electron transfer flavoprotein subunit YdiR	0.052	0.403	0.057	0.713	0.165	0.806
STM14_0413	STM0354	STM14_0413	putative transcriptional regulator	0.023	0.754	0.057	0.461	0.056	-1.531
STM14_5089	STM4232	malM	maltose regulon periplasmic protein	0.002	0.76	0.057	-0.646	0.05	-0.449
STM14_5534	PSLT009	rcK	resistance to complement killing	0.006	0	0.058	0.815	-0.826	-0.749
STM14_0582	STM0494	ushA	bifunctional UDP-sugar hydrolase/5'-nucleotidase peri	0.935	0.001	0.058	-0.022	-0.55	-0.678
STM14_4124	STM3421	rplO	50S ribosomal protein L15	0	0.002	0.058	-3.909	-0.516	0.761
STM14_0861	STM0740	cydA	cytochrome d terminal oxidase polypeptide subunit I	0.001	0.01	0.058	-0.764	-0.381	-0.681
STM14_1412	STM1234.S	trmU	tRNA (5-methylaminomethyl-2-thiouridylate)-methyltran	0.108	0.659	0.058	-0.388	-0.078	0.805
STM14_3688	STM3054	gcvH	glycine cleavage system protein H	0	0	0.059	-1.339	0.898	0.97
STM14_2314	STM1902	yecD	hypothetical protein	0.596	0	0.059	0.111	1.358	0.479
STM14_2490		STM14_2490	putative DNA-binding protein	0.025	0.003	0.059	0.542	0.538	0.492
STM14_2119	STM1753	hnr	response regulator of RpoS	0.548	0.005	0.059	-0.17	0.63	0.769
STM14_4791	STM3985	yigZ	hypothetical protein	0.968	0.007	0.059	0.009	0.635	0.721
STM14_2179	STM1803	dadA	D-amino acid dehydrogenase small subunit	0.008	0.02	0.059	-0.74	0.561	0.767
STM14_3028	STM2470	eutS	putative carboxysome structural protein	0.167	0.028	0.059	0.425	-0.485	0.774
STM14_3276	STM2673	rplS	50S ribosomal protein L19	0.001	0.036	0.059	-0.765	0.349	0.705
STM14_2055	STM1701	yciW	putative cytoplasmic protein	0.439	0.126	0.059	-0.216	0.233	-0.591
STM14_1105	STM0977	serC	phosphoserine aminotransferase	0.89	0.222	0.059	-0.032	-0.194	-0.562
STM14_2546	STM2057	pduW	propionate kinase	0.005	0.267	0.059	0.728	0.221	0.534
STM14_2106	STM1742	oppF	oligopeptide transport protein	0.251	0.412	0.059	-0.251	-0.15	-0.523
STM14_1428		STM14_1428	hypothetical protein	0.001	0.636	0.059	-0.969	0.068	-1.833
STM14_0692	STM0594	fepB	iron-enterobactin transporter periplasmic binding pro	0.801	0	0.06	-0.079	1.577	1.016
STM14_1110	STM0981	rpsA	30S ribosomal protein S1	0.787	0	0.06	-0.074	0.602	0.806
STM14_0202	STM0170	hpt	hypoxanthine-guanine phosphoribosyltransferase	0.824	0	0.06	-0.059	0.711	-0.655
STM14_5003	STM4162	thiF	thiamine biosynthesis protein ThiF	0.103	0	0.06	0.321	1.088	0.595
STM14_1266	STM1113	scsA	suppression of copper sensitivity protein A	0.002	0	0.06	0.997	1.145	-1.256
STM14_0881	STM0757	pnuC	nucleoside/purine/pyrimidine transporter	0.831	0.008	0.06	0.04	0.55	-0.555
STM14_4672	STM3875	mioC	flavodoxin	0.62	0.174	0.06	-0.119	0.198	0.536
STM14_4778	STM3972	ubiB	putative ubiquinone biosynthesis protein UbiB	0.007	0.227	0.06	0.738	0.189	0.556
STM14_3000	STM2442	cysW	sulfate/thiosulfate transporter permease subunit	0.224	0.635	0.06	0.535	0.101	0.537
STM14_5157	STM4287.S	phnO	aminoalkylphosphonic acid N-acetyltransferase	0.004	0.76	0.06	0.697	0.055	-1.042
STM14_1944	STM1606	STM14_1944	putative benzoate membrane transport protein	0.001	0.886	0.06	1.022	0.025	0.572
STM14_1952	STM1613	STM14_1952	putative PTS system enzymeIIB component	0.496	0	0.061	0.165	0.779	0.635
STM14_0613	STM0523	allB	allantoinase	0.586	0	0.061	0.268	1.236	1.43
STM14_0470	STM0397	phoB	transcriptional regulator PhoB	0.169	0.001	0.061	0.277	0.74	0.648
STM14_2520	STM2032	cbiD	cobalt-precorrin-6A synthase	0.001	0.002	0.061	-0.713	-0.603	-0.603
STM14_3651	STM3023	yohL	putative cytoplasmic protein	0.218	0.003	0.061	0.25	-0.535	-0.854
STM14_5187	STM4314	STM14_5187	putative regulatory protein	0.062	0.004	0.061	0.711	-0.836	-1.424
STM14_3620	STM3003	ptsP	fused phosphoenolpyruvate-protein phosphotransferase	0.251	0.016	0.061	-0.206	-0.398	-0.672
STM14_5217	STM4337	ecnR	putative regulatory protein	0.013	0.025	0.061	-0.566	-0.349	-0.686
STM14_0145	STM0119	yabB	cell division protein MraZ	0.007	0.135	0.061	-0.658	-0.254	-0.897
STM14_2747	STM2222	rsuA	16S rRNA pseudouridylate synthase A	0.381	0.205	0.061	-0.165	-0.209	-0.636
STM14_3274	STM2671	yfiR	putative periplasmic protein	0.101	0.259	0.061	0.386	-0.208	-0.577
STM14_0679	STM0582	ybdJ	putative inner membrane protein	0.229	0.297	0.061	0.373	0.209	-1.518
STM14_2510	STM2022	cbiN	cobalt transport protein CbiN	0.137	0.364	0.061	0.46	0.166	-1.17
STM14_4956	STM4121	argC	N-acetyl-gamma-glutamyl-phosphate reductase	0.009	0.418	0.061	0.504	-0.12	0.725
STM14_0671	STM0575	STM14_0671	putative inner membrane protein	0.003	0.71	0.061	-0.682	-0.086	0.553
STM14_2570	STM2076	hisA	1-(5-phosphoribosyl)-5-[(5- phosphoribosylamino)methy	0.714	0.828	0.061	0.099	-0.035	0.574
STM14_1138	STM1003	STM14_1138	putative transcriptional regulator	0.391	0	0.062	-0.239	-1.192	-0.576
STM14_3261	STM2660	clpB	protein disaggregation chaperone	0.545	0	0.062	-0.136	-0.877	-0.879
STM14_0729	STM0627	dcuC	C4-dicarboxylate transporter DcuC	0.702	0.059	0.062	-0.078	-0.25	-0.63
STM14_4358	STM3619	bcsA	cellulose synthase catalytic subunit	0.001	0.071	0.062	0.907	0.401	0.68
STM14_2220	STM1837	cspC	cold shock-like protein CspC	0	0	0.063	-2.765	0.707	0.474
STM14_2015	STM1668	STM14_2015	hypothetical protein	0.406	0	0.063	0.203	-1.62	-0.692
STM14_5239	STM4358	amiB	N-acetylmuramoyl-l-alanine amidase II	0.048	0.014	0.063	-0.448	0.395	0.507
STM14_2392	STM1971	fliH	flagellar assembly protein H	0.694	0.054	0.063	-0.148	-0.496	0.59
STM14_0612	STM0522	allP	allantoin permease	0.003	0.068	0.063	0.798	-0.34	-0.474
STM14_2937	STM2388	fadJ	multifunctional fatty acid oxidation complex subunit	0.999	0.142	0.063	0	-0.234	-0.516
STM14_4091	STM3391	acrF	multidrug transport protein	0.003	0.911	0.063	0.972	0.025	0.6
STM14_1013	STM0863	dacC	D-alanyl-D-alanine carboxypeptidase fraction C	0.098	0.96	0.063	-0.563	0.013	-0.679
STM14_0402	STM0345	STM14_0402	putative inner membrane protein	0.738	0	0.064	0.101	-1.125	-0.79
STM14_3138	STM2559	cadA	lysine decarboxylase 1	0	0.033	0.064	-2.929	0.659	0.649
STM14_5205	STM4328	yjeH	inner membrane protein YjeH	0.023	0.101	0.064	-1.327	0.31	0.491
STM14_0743	STM0636	ybeD	hypothetical protein	0.698	0.177	0.064	-0.111	0.225	-0.487
STM14_978	STM0838	ybiT	putative ABC transporter ATPase component	0.013	0.001	0.065	0.513	-0.768	-0.713
STM14_2687	STM2180	STM14_2687	putative transcriptional regulator	0.756	0.018	0.065	-0.064	0.387	-0.472
STM14_4807	STM3998	yihG	putative endonuclease	0.007	0.036	0.065	0.594	-0.311	-1.492
STM14_3260		STM14_3260	hypothetical protein	0.002	0.068	0.065	-1.091	-0.355	-0.763
STM14_5555	PSLT032	STM14_5555	putative diguanylate cyclase/phosphodiesterase	0.8	0.141	0.065	-0.056	0.231	-1.37
STM14_2143	STM1773	ychA	putative transcriptional regulator	0.004	0.153	0.065	-0.679	-0.263	-0.709
STM14_5149		STM14_5149	hypothetical protein	0.009	0.392	0.065	0.862	-0.184	-1.079
STM14_4461	STM3701	secB	preprotein translocase subunit SecB	0.063	0.543	0.065	-0.336	-0.094	-0.558
STM14_0666	STM0570	apeE	outer membrane esterase	0.69	0.888	0.065	-0.115	0.03	0.521
STM14_5343	STM4452	nrdD	anaerobic ribonucleoside triphosphate reductase	0	0.939	0.065	-0.976	0.019	0.817
STM14_2657	STM2154	mrp	putative ATPase	0.01	0	0.066	-0.552	0.974	0.858
STM14_2315	STM1903	yecE	hypothetical protein	0.229	0	0.066	0.241	0.672	0.671
STM14_3443	STM2849	hycE	hydrogenase 3 large subunit	0.042	0	0.066	0.456	0.596	0.522
STM14_5446	STM4533	tsr	methyl-accepting chemotaxis protein I	0.199	0.001	0.066	0.278	-0.653	-0.794
STM14_3190	STM2607	STM14_3190	head-to-tail joining-like protein	0.105	0.021	0.066	0.421	0.408	0.58
STM14_2482		STM14_2482	endodeoxyribonuclease	0.907	0.128	0.066	-0.027	-0.212	-0.722
STM14_5219	STM4339	blc	outer membrane lipoprotein Blc	0.287	0.412	0.066	-0.2	-0.136	-0.575
STM14_1826	STM1512	dcp	dipeptidyl carboxypeptidase II	0.667	0.812	0.066	0.1	0.04	-0.489
STM14_4162	STM3458	yheR	glutathione-regulated potassium-efflux system ancilla	0	0	0.067	1.813	0.949	0.566
STM14_0781	STM0670	miaB	rRNA modification protein	0	0.002	0.067	-1.41	-0.634	-0.748
STM14_0714		STM14_0714	hypothetical protein	0.111	0.002	0.067	0.463	-0.739	-0.962
STM14_0559	STM0475	acrB	acridine efflux pump	0.781	0.027	0.067	0.057	0.41	0.622
STM14_0428	STM0366	yahO	hypothetical protein	0.747	0.267	0.067	-0.098	-0.212	0.468
STM14_3218		STM14_3218	chromosome partitioning ATPase	0.005	0.637	0.067	-0.809	0.12	-0.96
STM14_0585	STM0497	STM14_0585	putative periplasmic protein	0.356	0.777	0.067	-0.26	0.052	0.579
STM14_4887	STM4063	sbp	sulfate transporter subunit	0.003	0.844	0.067	0.794	-0.05	0.792
STM14_959	STM0826	ybiN	putative SAM-dependent methyltransferase	0.001	0.86	0.067	0.683	-0.031	-1.402
STM14_4120	STM3417	rpsK	30S ribosomal protein S11	0	0	0.068	-2.547	-0.982	0.711
STM14_3618	STM3002	lgt	prolipoprotein diacylglyceryl transferase	0.015	0	0.068	0.723	0.687	0.425
STM14_3573	STM2964	yqcB	tRNA pseudouridine synthase C	0.007	0.003	0.068	0.655	0.484	0.58
STM14_0703	STM0604	ybdM	putative transcriptional regulator	0.85	0.004	0.068	-0.058	0.494	0.461
STM14_1259	STM1109	STM14_1259	putative periplasmic protein	0.044	0.013	0.068	0.429	-0.344	-0.619
STM14_4160	STM3456	yheV	putative cytoplasmic protein	0.002	0.052	0.068	0.827	-0.376	0.462
STM14_2278	STM1873	STM14_2278	hypothetical protein	0.358	0.158	0.068	0.163	-0.239	-0.571
STM14_0549	STM0465	ybaY	hypothetical protein	0.001	0	0.069	-0.857	0.694	-0.459
STM14_4300	STM3572	yhhF	16S rRNA m(2)G966-methyltransferase	0.124	0	0.069	0.343	0.685	0.495
STM14_1031	STM0880	potI	putrescine ABC transporter membrane protein	0.285	0	0.069	0.434	1.248	1.466
STM14_4218	STM3503	greB	transcription elongation factor GreB	0.319	0.004	0.069	0.254	0.504	0.418
STM14_5317	STM4425	STM14_5317	putative dehydrogenase	0	0.005	0.069	1.123	-0.579	-1.417
STM14_4314	STM3586.S	yhiH	putative ABC-type multidrug transport system ATPase c	0.012	0.011	0.069	0.526	0.558	0.542
STM14_4307	STM3579	yhhQ	hypothetical protein	0.035	0.111	0.069	0.422	0.289	0.479
STM14_5441	STM4528	STM14_5441	putative inner membrane protein	0.261	0.154	0.069	0.226	-0.221	-0.453
STM14_4260	STM3539	asd	aspartate-semialdehyde dehydrogenase	0.239	0.691	0.069	-0.409	0.083	0.617
STM14_3495	STM2896	invA	needle complex export protein	0.4	0	0.07	-0.239	-0.882	-0.552
STM14_4831	STM4018	yihP	GPH family transport protein	0	0	0.07	0.988	0.91	0.535
STM14_4744	STM3943	cyaY	frataxin-like protein	0.762	0.014	0.07	0.079	0.364	0.625
STM14_4591	STM3802	dsdA	D-serine dehydratase	0.511	0.06	0.07	-0.172	0.285	0.484
STM14_963	STM0829	glnP	glutamine ABC transporter permease protein	0.535	0.119	0.07	0.117	0.217	-0.575
STM14_0502	STM0424	xseB	exodeoxyribonuclease VII small subunit	0.804	0.192	0.07	0.061	-0.225	-0.508
STM14_0455	STM0385	yaiC	diguanylate cyclase AdrA	0.006	0.282	0.07	0.445	0.187	0.499
STM14_2371	STM1953	yedO	D-cysteine desulfhydrase	0.016	0.313	0.07	-0.514	0.165	0.455
STM14_0469		STM14_0469	hypothetical protein	0.048	0.383	0.07	-0.711	0.237	0.96
STM14_960	STM0827	ybiO	hypothetical protein	0.745	0.438	0.07	-0.076	0.129	-0.545
STM14_4001	STM3313	yrbF	putative ABC transporter ATP-binding protein YrbF	0	0	0.071	1.082	0.63	0.85
STM14_0426	STM0364	foxA	ferrioxamine receptor	0.004	0	0.071	1.153	-1.024	-0.58
STM14_1594	STM1312	celA	N,N'-diacetylchitobiose-specific PTS system transport	0.087	0.001	0.071	0.44	-0.818	-0.768
STM14_0803	STM0688	ybfN	putative lipoprotein	0.937	0.003	0.071	0.022	0.598	0.959
STM14_4555	STM3776	nepI	ribonucleoside transporter	0.002	0.008	0.071	0.892	-0.44	-0.781
STM14_0661	STM0566	STM14_0661	putative inner membrane protein	0.02	0.023	0.071	0.555	0.45	-0.51
STM14_1758	STM1459	STM14_1758	Na(+)-translocating NADH-quinone reductase subunit E	0.957	0.29	0.071	-0.019	-0.221	-0.906
STM14_0901	STM0776	galE	UDP-galactose-4-epimerase	0.779	0.35	0.071	-0.064	-0.151	-1.04
STM14_2232	STM1845	prc	carboxy-terminal protease	0.78	0.423	0.071	0.069	-0.122	1.195
STM14_5104	STM4246	dnaB	replicative DNA helicase	0.03	0.813	0.071	0.833	0.048	0.629
STM14_1373	STM1200	tdk_1	thymidylate kinase	0.984	0.969	0.071	0.003	0.005	-0.425
STM14_5607	PSLT088	traC	conjugative transfer: assembly	0.588	0	0.072	-0.169	-0.716	0.481
STM14_1159		STM14_1159	hypothetical protein	0.187	0	0.072	0.263	-1.127	-0.613
STM14_4767	STM3964	metR	metE/metH regulator	0.042	0	0.072	0.443	1.407	-0.438
STM14_4564	STM3785	STM14_4564	putative regulatory protein	0.002	0	0.072	1.062	-0.791	1.341
STM14_5277	STM4393	rpsR	30S ribosomal protein S18	0.758	0.005	0.072	-0.093	0.564	1.18
STM14_2312	STM1901	aspS	aspartyl-tRNA synthetase	0.068	0.01	0.072	-0.995	0.801	1.302
STM14_1701	STM1405	sseG	secreted effector protein	0.004	0.016	0.072	0.806	-0.484	-0.653
STM14_4973	STM4137	murB	UDP-N-acetylenolpyruvoylglucosamine reductase	0.078	0.022	0.072	0.469	-0.393	-0.632
STM14_3446	STM2852	hycB	hydrogenase-3 iron-sulfur subunit	0.021	0.03	0.072	-0.748	0.545	0.838
STM14_2913	STM2365	folC	bifunctional folylpolyglutamate synthase/ dihydrofola	0.838	0.265	0.072	-0.054	0.173	-0.67
STM14_3321	STM2756	STM14_3321	putative sugar phosphate aminotransferase	0.611	0.823	0.072	0.179	0.059	0.762
STM14_1334	STM1165	grxB	glutaredoxin 2	0	0.083	0.073	-1.06	0.308	0.647
STM14_3859	STM3186	tolC	outer membrane channel protein	0.002	0.236	0.073	-0.628	0.204	-0.659
STM14_0795	STM0683	nagA	N-acetylglucosamine-6-phosphate deacetylase	0.746	0.637	0.073	0.073	0.069	0.498
STM14_4191	STM3480	yhfL	putative outer membrane lipoprotein	0.563	0.706	0.073	0.154	-0.079	-0.559
STM14_4476	STM3715	rfaZ	lipopolysaccharide core biosynthesis protein	0.016	0.001	0.074	0.634	-0.64	-1.238
STM14_3663	STM3033	STM14_3663	plasmid maintenance protein	0.264	0.015	0.074	-0.265	-0.386	-0.618
STM14_1319	STM1152	yceK	hypothetical protein	0.809	0.248	0.074	-0.067	-0.193	-0.616
STM14_1948	STM1610	ydcK	putative nucleoside-diphosphate-sugar pyrophosphoryla	0.017	0	0.075	-0.574	-0.767	-0.484
STM14_2435		STM14_2435	putative base plate assembly protein	0.001	0	0.075	0.767	0.844	0.466
STM14_2283	STM1878	exoX	exodeoxyribonuclease X	0.204	0.002	0.075	-0.339	0.589	0.532
STM14_4439	STM3681	STM14_4439	putative transcriptional regulator	0.423	0.003	0.075	-0.162	-0.465	0.515
STM14_0731	STM0628	pagP	palmitoyl transferase for Lipid A	0.088	0.006	0.075	0.462	-0.419	-0.776
STM14_0844	STM0725	STM14_0844	putative glycosyltransferase	0.869	0.03	0.075	0.061	-0.756	-0.603
STM14_5516	STM4595	STM14_5516	putative fimbrial chaparone	0.185	0.059	0.075	0.376	-0.385	-1.223
STM14_4941	STM4110	ptsA	PEP-protein phosphotransferase	0.989	0.092	0.075	-0.005	0.324	0.747
STM14_5389	STM4492	STM14_5389	putative cytoplasmic protein	0.011	0.137	0.075	0.974	-0.311	0.61
STM14_4952	STM4118	yijP	hypothetical protein	0.365	0.2	0.075	0.235	0.243	0.589
STM14_0239	STM0200	stfG	putative minor fimbrial subunit	0.348	0.205	0.075	-0.217	0.21	-0.589
STM14_3553	STM2948	cysJ	sulfite reductase subunit alpha	0.252	0.318	0.075	-0.285	0.183	1.569
STM14_5143	STM4277	nrfA	cytochrome c nitrite reductase	0	0.401	0.075	-1.171	-0.195	-0.525
STM14_5435		STM14_5435	hypothetical protein	0.15	0.523	0.075	0.571	-0.135	-0.737
STM14_0912	STM0786	ybhC	putative pectinesterase	0.66	0.608	0.075	-0.243	0.103	0.694
STM14_1793	STM1484	STM14_1793	putative protease	0	0.62	0.075	-1.255	0.102	0.565
STM14_2689	STM2182	yohK	hypothetical protein	0.005	0.71	0.075	-0.583	-0.061	-0.543
STM14_2249	STM1857	STM14_2249	putative acetyltransferase	0.363	0	0.076	-0.344	-0.9	-0.724
STM14_1696	STM1400	sseC	translocation machinery component	0.744	0	0.076	-0.342	-1.764	-0.747
STM14_997		STM14_997	hypothetical protein	0.959	0.006	0.076	0.019	-0.701	-0.809
STM14_0504	STM0426	phnV	2-aminoethylphosphonate transporter	0.957	0.247	0.076	-0.013	0.245	0.446
STM14_4832	STM4019	yihQ	alpha-glucosidase	0.004	0.859	0.076	-0.708	0.046	0.821
STM14_3294	STM2688	smpB	SsrA-binding protein	0.006	0	0.077	-0.71	0.805	1.144
STM14_5484	STM4565	yjjW	pyruvate formate lyase-activating enzyme	0.163	0	0.077	-0.259	-0.537	-0.511
STM14_5442	STM4529	STM14_5442	putative cytoplasmic protein	0.562	0	0.077	0.147	1.116	0.946
STM14_1755	STM1456	rnfD	electron transport complex protein RnfD	0.464	0	0.077	0.184	1.264	2.062
STM14_2961	STM2407	ypeC	putative periplasmic protein	0.161	0	0.077	0.36	0.799	0.562
STM14_0124	STM0105	yabI	hypothetical protein	0.117	0	0.077	0.384	1.147	0.63
STM14_4038	STM3346	yhcM	putative ATPase	0	0	0.077	1.27	0.755	0.439
STM14_4673	STM3876	asnC	DNA-binding transcriptional regulator AsnC	0.501	0.015	0.077	-0.172	0.376	0.581
STM14_4106	STM3403	yrdD	putative DNA topoisomerase	0	0.088	0.077	2.086	0.305	0.499
STM14_3557	STM2952	eno	phosphopyruvate hydratase	0	0.312	0.077	-1.395	-0.171	-0.535
STM14_4751	STM3950	yigB	flavin mononucleotide phosphatase	0.188	0.466	0.077	-0.517	-0.183	0.692
STM14_1558	STM1285	yeaG	putative serine protein kinase	0.131	0.817	0.077	-0.268	-0.036	-0.482
STM14_1862	STM1543	STM14_1862	putative transport protein	0.823	0	0.078	0.078	-0.625	-0.56
STM14_0773	STM0665	gltI	glutamate and aspartate transporter subunit	0.093	0.001	0.078	0.392	0.459	0.462
STM14_2622	STM2125	yegD	putative chaperone	0.002	0.001	0.078	0.672	0.664	0.464
STM14_4275	STM3550	STM14_4275	putative phosphotriesterase	0.013	0.004	0.078	-0.644	-0.588	0.787
STM14_0757	STM0649.S	STM14_0757	putative hydrolase	0.393	0.004	0.078	0.253	0.5	0.624
STM14_2802	STM2271	rcsC	hybrid sensory kinase in two-component regulatory sys	0.005	0.005	0.078	0.706	0.558	0.518
STM14_0557	STM0473	hha	hemolysin expression-modulating protein	0.036	0.02	0.078	0.53	0.394	-0.575
STM14_3067	STM2502	ppx	exopolyphosphatase	0.178	0.06	0.078	-0.359	-0.297	0.543
STM14_4009	STM3321	yhbH	putative sigma(54) modulation protein	0.046	0.074	0.078	0.493	0.305	0.879
STM14_5334	STM4443	STM14_5334	putative inner membrane protein	0.88	0.076	0.078	-0.056	-0.369	0.584
STM14_4274	STM3549	STM14_4274	putative inner membrane protein	0.11	0.144	0.078	0.36	-0.225	-0.628
STM14_5414	STM4509.S	STM14_5414	putative hyperinvasive locus E	0.006	0.18	0.078	-0.703	-0.281	0.689
STM14_4146	STM3443	bfr	bacterioferritin, iron storage and detoxification prot	0.728	0.186	0.078	-0.066	0.233	-0.468
STM14_5379	STM4483	idnO	gluconate 5-dehydrogenase	0.469	0.196	0.078	0.171	0.223	0.518
STM14_2852	STM2314	STM14_2852	putative chemotaxis signal transduction protein	0	0.214	0.078	-2.275	0.262	0.585
STM14_2385	STM1965	yedE	putative inner membrane protein	0.033	0.353	0.078	-0.748	0.251	0.654
STM14_950	STM0819	ybiH	putative DNA-binding transcriptional regulator	0.049	0.593	0.078	0.482	0.09	-0.545
STM14_2045	STM1695	sapD	peptide transport protein	0.019	0.608	0.078	-0.586	-0.127	0.603
STM14_5133	STM4268	yjcD	hypothetical protein	0	0.661	0.078	1.178	0.094	0.521
STM14_3358	STM2783	nixA	putative nickel transporter	0.229	0.715	0.078	0.258	0.07	-0.655
STM14_3469	STM2870	orgA	needle complex assembly protein	0	0	0.079	-1.001	-0.79	-0.734
STM14_2081	STM1718	btuR	cob(I)yrinic acid a,c-diamide adenosyltransferase	0.814	0	0.079	-0.055	0.85	0.43
STM14_3338	STM2771	fljB	flagellin	0.484	0	0.079	0.433	-0.585	-0.547
STM14_5302	STM4415	fbp	fructose-1,6-bisphosphatase	0.021	0.001	0.079	-0.427	0.521	0.664
STM14_3735	STM3091	galP	galactose/proton symporter	0.467	0.002	0.079	0.176	0.589	0.484
STM14_4720	STM3922	rffG	dTDP-glucose 4,6-dehydratase	0.582	0.012	0.079	-0.111	-0.421	0.527
STM14_1905	STM1577	narZ	nitrate reductase 2 alpha subunit	0	0.016	0.079	-1.929	0.494	0.61
STM14_2573	STM2079	wzzB	lipopolysaccharide O-antigen chain length regulator	0.046	0.025	0.079	0.543	0.375	0.59
STM14_0711		STM14_0711	molybdopterin-containing oxidoreductase iron-sulfur subun	0.189	0.07	0.079	-0.248	-0.275	0.472
STM14_3990	STM3303	rpmA	50S ribosomal protein L27	0.417	0.102	0.079	0.16	0.254	0.894
STM14_2869	STM2328	nuoA	NADH dehydrogenase subunit A	0.277	0.261	0.079	-0.374	0.212	-0.52
STM14_5575	PSLT052	parA	plasmid partition protein A	0	0.454	0.079	1.462	0.116	-0.434
STM14_1313	STM1147	STM14_1313	hypothetical protein	0.038	0.615	0.079	-0.436	-0.09	-0.41
STM14_0513	STM0434	apbA	2-dehydropantoate 2-reductase	0.104	0.721	0.079	0.34	-0.078	-0.456
STM14_2938	STM2389	fadI	3-ketoacyl-CoA thiolase	0.694	0.9	0.079	-0.087	-0.025	-0.917
STM14_2642	STM2141	fbaB	fructose-bisphosphate aldolase	0	0	0.08	-1.159	-0.628	-0.572
STM14_3865		STM14_3865	conserved hypothetical protein	0.937	0	0.08	0.03	-1.221	-0.769
STM14_3489	STM2890	spaP	surface presentation of antigens protein SpaP	0.745	0	0.08	0.089	-1.172	-0.919
STM14_3650	STM3022	STM14_3650	putative transport protein	0.755	0	0.08	0.108	-0.791	-0.875
STM14_4616	STM3824	torR	DNA-binding transcriptional regulator TorR	0.704	0.002	0.08	-0.079	0.534	0.51
STM14_1304	STM1140	csgF	curli assembly protein CsgF	0.801	0.011	0.08	-0.081	0.514	0.715
STM14_1926	STM1591	ydcZ	putative inner membrane protein	0.114	0.024	0.08	0.43	0.41	-1.207
STM14_4860	STM4042	STM14_4860	putative branched-chain amino acid permease	0.141	0.025	0.08	0.282	0.332	0.665
STM14_3771	STM3122	STM14_3771	putative arylsulfatase	0.008	0.027	0.08	0.707	0.496	0.66
STM14_1513	STM1254	STM14_1513	putative outer membrane lipoprotein	0.324	0.028	0.08	0.248	-0.37	-0.503
STM14_3104	STM2531	pbpC	penicillin-binding protein 1C	0.988	0.065	0.08	0.004	0.331	0.571
STM14_3523	STM2921	STM14_3523	putative flavoprotein	0.184	0.125	0.08	-0.425	0.229	0.423
STM14_0279	STM0237	rof	Rho-binding antiterminator	0	0.26	0.08	-0.911	0.149	-0.518
STM14_4304	STM3576	zntA	zinc/cadmium/mercury/lead-transporting ATPase	0.183	0.323	0.08	-0.646	0.281	0.631
STM14_0835	STM0716	STM14_0835	putative phage integrase	0.245	0.441	0.08	0.256	0.18	0.686
STM14_3706	STM3066	yggA	arginine exporter protein	0.012	0.5	0.08	0.535	-0.111	-0.546
STM14_1219	STM1074	yccF	hypothetical protein	0.616	0.56	0.08	0.124	0.112	-0.566
STM14_2206	STM1824	pabB	para-aminobenzoate synthase component I	0.014	0.733	0.08	-0.598	-0.051	-0.468
STM14_4676	STM3879	yieN	regulatory ATPase RavA	0.862	0.89	0.08	0.036	0.025	-0.891
STM14_4363	STM3623	yhjT	putative inner membrane protein	0.43	0.002	0.081	0.251	0.666	0.685
STM14_2176	STM1800	ldcA	L,D-carboxypeptidase A	0.232	0.011	0.081	0.27	-0.479	-0.476
STM14_1634	STM1346	ydiE	hypothetical protein	0.77	0.04	0.081	0.132	0.378	-0.963
STM14_4086	STM3388	STM14_4086	putative signal transduction protein	0.001	0.059	0.081	0.843	-0.33	0.734
STM14_4198	STM3486	aroB	3-dehydroquinate synthase	0.667	0	0.082	0.114	-0.783	-0.624
STM14_3872		STM14_3872	hypothetical protein	0.426	0	0.082	0.27	-1.053	-0.709
STM14_3513	STM2911	STM14_3513	putative permease	0	0	0.082	0.854	1.088	0.598
STM14_0883	STM0759	ybgS	hypothetical protein	0	0.004	0.082	-1.12	-0.539	0.867
STM14_5106	STM4248	tyrB	aromatic amino acid aminotransferase	0.128	0.009	0.082	-0.522	0.477	0.587
STM14_5453	STM4539	STM14_5453	putative glucosamine-fructose-6-phosphate aminotransferas	0.001	0.789	0.082	-0.653	-0.056	-0.428
STM14_2495	STM2009	amn	AMP nucleosidase	0.007	0.002	0.083	-0.688	-0.54	-0.516
STM14_5033	STM4186	STM14_5033	putative cytoplasmic protein	0.235	0.002	0.083	0.256	-0.561	-0.748
STM14_5572		STM14_5572	putative DNA polymerase III epsilon subunit (3'-5' exonuc	0.02	0.002	0.083	0.813	0.787	0.757
STM14_984	STM0843	pflF	putative pyruvate formate lyase	0	0.057	0.083	0.937	0.328	0.95
STM14_1818	STM1505	rspA	putative dehydratase	0.009	0.057	0.083	1.301	-0.368	0.97
STM14_5338	STM4447	STM14_5338	4-hydroxy-2-oxoglutarate aldolase	0.061	0.074	0.083	0.392	-0.296	-0.565
STM14_1443		STM14_1443	conserved hypothetical protein	0.143	0.18	0.083	-1.391	-0.523	-2.694
STM14_3308	STM2745	STM14_3308	putative inner membrane protein	0	0.238	0.083	-1.438	0.305	0.91
STM14_3092	STM2521	yfgM	putative inner membrane protein	0.653	0.42	0.083	-0.118	0.139	0.718
STM14_1315	STM1149	mdoC	glucans biosynthesis protein	0.003	0.866	0.083	0.678	0.032	-1.215
STM14_1717	STM1421	ssaT	type III secretion system apparatus protein	0.1	0	0.084	-0.344	-1.216	-0.819
STM14_2540	STM2051	pduP	CoA-dependent propionaldehyde dehydrogenase	0.007	0.078	0.084	0.716	0.287	0.74
STM14_4889	STM4065	STM14_4889	putative Na+/galactoside symporter	0.012	0.171	0.084	0.446	-0.243	-1.429
STM14_3140	STM2561	glnB	nitrogen regulatory protein P-II 1	0.285	0.194	0.084	-0.189	0.194	-0.492
STM14_967		STM14_967	conserved hypothetical protein	0	0.206	0.084	1.58	-0.212	-0.902
STM14_1043	STM0891	artP	arginine transporter ATP-binding subunit	0.351	0.385	0.084	0.238	0.117	-0.466
STM14_0149	STM0123	murE	UDP-N-acetylmuramoylalanyl-D-glutamate--2, 6-diaminop	0.321	0.939	0.084	0.281	0.013	0.941
STM14_0570	STM0485	ybaB	hypothetical protein	0.891	0.067	0.085	-0.038	0.339	0.538
STM14_3534	STM2931	ftsB	cell division protein FtsB	0.956	0.276	0.085	-0.011	-0.2	-0.595
STM14_1981	STM1637	STM14_1981	putative inner membrane protein	0.733	0.498	0.085	-0.101	-0.148	-0.992
STM14_3318	STM2753	STM14_3318	putative dehydrogenase	0.183	0.715	0.085	-0.266	0.061	-0.504
STM14_2472		STM14_2472	putative phage-encoded DNA-binding protein	0.002	0.877	0.085	-0.816	-0.029	0.725
STM14_2536	STM2047	pduL	propanediol utilization protein	0.673	0	0.086	-0.105	0.682	0.44
STM14_4830	STM4017	yihO	GPH family transport protein	0.695	0	0.086	0.123	-1.033	0.606
STM14_5293	STM4407	ytfL	putative hemolysin-like protein	0.083	0	0.086	0.42	-0.651	-0.773
STM14_2842	STM2304	pmrD	polymyxin resistance protein B	0.082	0.079	0.086	-0.399	-0.303	-0.472
STM14_1202	STM1059	ycbW	putative cytoplasmic protein	0.182	0.105	0.086	0.273	0.266	-1.129
STM14_5174	STM4301	dcuB	anaerobic C4-dicarboxylate transporter	0.002	0.301	0.086	-0.618	-0.224	-0.547
STM14_2939	STM2390	yfcZ	putative cytoplasmic protein	0	0.728	0.086	-1.72	-0.07	-0.428
STM14_1673	STM1379	orf48	putative amino acid permease	0.869	0	0.087	0.079	-1.222	-0.625
STM14_3133	STM2555	glyA	serine hydroxymethyltransferase	0.377	0.001	0.087	-0.254	0.729	0.694
STM14_4544	STM3768	STM14_4544	putative selenocysteine synthase	0	0.001	0.087	0.961	-0.531	-0.574
STM14_3046	STM2483	dapE	succinyl-diaminopimelate desuccinylase	0.439	0.019	0.087	-0.173	0.419	0.6
STM14_3752	STM3107	yggN	hypothetical protein	0.941	0.034	0.087	0.021	-0.435	1.002
STM14_1851	STM1533	STM14_1851	putative hydrogenase	0.048	0.071	0.087	-0.375	0.286	-0.552
STM14_4713	STM3915	trxA	thioredoxin	0	0.112	0.087	-0.988	0.27	-0.631
STM14_0923	STM0797	bioD_1	dithiobiotin synthetase	0.701	0.176	0.087	0.104	-0.234	-0.526
STM14_1130	STM0999	ompF	outer membrane protein F precursor	0.001	0.238	0.087	-1.316	0.208	0.641
STM14_5058	STM4207	STM14_5058	putative phage baseplate component	0.014	0.845	0.087	0.597	0.042	0.775
STM14_0245	STM0205	yadS	hypothetical protein	0.019	0	0.088	-0.413	0.581	-0.416
STM14_1941	STM1603	yncJ	putative periplasmic protein	0.425	0	0.088	-0.191	1.074	0.59
STM14_0687	STM0589	fepE	ferric enterobactin transport protein FepE	0.001	0	0.088	0.773	-0.745	-0.64
STM14_3614	STM2999	ppdB	hypothetical protein	0.003	0.002	0.088	0.634	-0.633	-0.645
STM14_5185	STM4312	STM14_5185	hypothetical protein	0.146	0.022	0.088	0.402	-0.581	-0.881
STM14_4815	STM4004	hemN	coproporphyrinogen III oxidase	0.269	0.031	0.088	0.25	-0.341	-0.71
STM14_0208	STM0176	stiB	putative fimbrial chaparone	0.113	0.045	0.088	0.307	-0.384	-0.546
STM14_5363	STM4468	yjgK	putative cytoplasmic protein	0.945	0.084	0.088	-0.022	0.322	0.547
STM14_1526	STM1265	STM14_1526	putative response regulator	0.006	0.084	0.088	0.791	-0.271	-0.563
STM14_2060	STM1704	yciT	putative regulatory protein	0.201	0.095	0.088	-0.23	-0.263	-0.529
STM14_4663	STM3867	atpA	F0F1 ATP synthase subunit alpha	0.021	0.294	0.088	-0.502	0.152	0.443
STM14_2887	STM2342	ulaA_2	ascorbate-specific PTS system enzyme IIC	0.094	0.498	0.088	-0.446	0.127	-0.927
STM14_3344	STM2773	iroB	putative glycosyl transferase	0.068	0.752	0.088	-0.671	-0.076	0.663
STM14_3839	STM3168	ygiR	hypothetical protein	0.513	0.77	0.088	-0.125	0.053	-0.569
STM14_2721	STM2204	fruA	fructose-specific PTS system IIBC component	0.036	0.806	0.088	-0.516	0.048	0.666
STM14_3678	STM3046	ygfX	putative inner membrane protein	0.186	0.819	0.088	-0.293	-0.064	-0.557
STM14_0070	STM0059	citD2	citrate lyase subunit gamma	0.238	0.939	0.088	-0.216	0.013	0.715
STM14_0578	STM0491	gsk	inosine-guanosine kinase	0.812	0	0.089	-0.049	0.591	0.49
STM14_940	STM0810	STM14_940	putative inner membrane protein	0.002	0.002	0.089	1.25	-0.579	0.736
STM14_4429	STM3672	yiaN	hypothetical protein	0.399	0.003	0.089	-0.465	-0.786	0.83
STM14_3091	STM2520	yfgL	outer membrane protein assembly complex subunit YfgL	0.734	0.136	0.089	0.083	-0.254	-0.559
STM14_3807	STM3143	hybG	hydrogenase 2 accessory protein HypG	0.004	0	0.09	-0.964	-1.144	-0.703
STM14_2026	STM1678	STM14_2026	putative 2'-hydroxyisoflavone reductase	0.971	0	0.09	-0.011	-0.814	-0.689
STM14_4642	STM3847	yidY	multidrug efflux system protein MdtL	0.32	0	0.09	0.217	0.654	0.542
STM14_5146	STM4280	nrfD	putative formate-dependent nitrate reductase	0.002	0	0.09	0.766	0.838	0.443
STM14_1276	STM1122	ycdC	putative transcriptional repressor	0	0.004	0.09	-0.795	0.469	-0.372
STM14_0084	STM0071	caiC	putative crotonobetaine/carnitine-CoA ligase	0.153	0.042	0.09	-0.264	0.347	0.623
STM14_4986	STM4149	rplK	50S ribosomal protein L11	0	0.057	0.09	-0.818	0.29	-0.792
STM14_1078	STM0956	cydC	cysteine/glutathione ABC transporter membrane/ATP-bin	0.052	0.413	0.09	-0.493	0.133	-0.604
STM14_2067	STM1709	yciS	putative inner membrane protein	0.633	0	0.091	-0.145	0.568	-0.424
STM14_3655	STM3026	STM14_3655	putative outer membrane protein	0.001	0	0.091	1.073	-1.195	-0.814
STM14_5591	PSLT070	psiA	Plasmid SOS inhibition	0.016	0.006	0.091	0.544	-0.487	-0.424
STM14_2718		STM14_2718	conserved hypothetical protein	0.265	0.052	0.091	-0.517	-0.409	-0.605
STM14_2690	STM2183	cdd	cytidine deaminase	0.05	0.066	0.091	-0.378	0.258	-0.56
STM14_1466	STM2598	STM14_1466	phage minor tail protein U	0	0.103	0.091	1.268	0.319	0.642
STM14_5434	STM4523	yjiW	endoribonuclease SymE	0	0.106	0.091	1.2	0.454	1.151
STM14_935	STM0807	ybhL	putative permease	0.004	0.22	0.091	-0.588	0.335	-0.506
STM14_4344	STM3609	yhjE	putative transport protein	0.624	0.301	0.091	0.119	-0.206	-0.57
STM14_2572	STM2078	hisI	bifunctional phosphoribosyl-AMP cyclohydrolase/phosph	0.085	0	0.092	-0.442	-0.87	0.766
STM14_3541	STM2937	ygbF	hypothetical protein	0.214	0	0.092	0.292	-0.76	-0.671
STM14_0695	STM0597	entB	2,3-dihydro-2,3-dihydroxybenzoate synthetase	0.014	0	0.092	0.608	0.828	0.536
STM14_3714	STM3073	STM14_3714	putative ABC-type cobalt transport system permease compon	0.463	0.001	0.092	0.182	0.535	0.454
STM14_3677	STM3045	fldB	flavodoxin FldB	0.125	0.022	0.092	-0.308	0.421	-0.478
STM14_5227	STM4346	yjeO	putative inner membrane protein	0.381	0.023	0.092	-0.204	-0.33	0.475
STM14_2500	STM2013	yeeO	hypothetical protein	0.911	0.032	0.092	0.022	0.352	-0.492
STM14_1100	STM0974	focA	formate transporter	0.016	0.033	0.092	0.606	0.345	0.414
STM14_2476		STM14_2476	hypothetical protein	0.251	0.039	0.092	-0.285	0.329	-0.707
STM14_5139	STM4273	actP	acetate permease	0.403	0	0.093	-0.135	0.634	0.807
STM14_4466	STM3706	yigQ	putative periplasmic protein	0.979	0	0.093	-0.015	1.236	1.034
STM14_0750	STM0642	ybeB	hypothetical protein	0.04	0.001	0.093	-0.374	0.566	-0.48
STM14_0843	STM0724	STM14_0843	putative glycosyltransferase	0.865	0.002	0.093	0.182	-1.166	-1.628
STM14_1561	STM1287	STM14_1561	arylsulfatase regulator	0.163	0.002	0.093	0.308	0.465	-0.452
STM14_3315	STM2750	STM14_3315	putative PTS system glucitol/sorbitol-specific enzyme II	0.003	0.62	0.093	-0.64	-0.095	0.431
STM14_0631	STM0541	ybcJ	hypothetical protein	0.528	0	0.094	0.141	1.028	0.408
STM14_4116	STM3413	yhdN	hypothetical protein	0	0.192	0.094	1.645	0.249	0.495
STM14_4164	STM3459	yheS	putative ABC transporter ATP-binding protein	0	0.248	0.094	1.3	0.183	0.812
STM14_2231	STM1844	htpX	heat shock protein HtpX	0.417	0	0.095	0.181	1.172	0.553
STM14_2565	STM2071	hisG	ATP phosphoribosyltransferase	0.045	0	0.095	0.501	-0.779	-0.574
STM14_0127	STM0108	tbpA	thiamine transporter substrate binding subunit	0.007	0	0.095	0.706	0.587	0.626
STM14_3052	STM2489	dapA	dihydrodipicolinate synthase	0.003	0.035	0.095	-0.628	-0.316	-0.538
STM14_3974	STM3291	STM14_3974	putative cytoplasmic protein	0.053	0.05	0.095	0.442	0.344	0.918
STM14_0054	STM0045	ribF	bifunctional riboflavin kinase/FMN adenylyltransferas	0.082	0.073	0.095	-0.628	0.387	0.675
STM14_0592	STM0504	ybbN	putative thioredoxin protein	0.001	0.078	0.095	0.748	0.36	0.508
STM14_2266	STM1868	mig-3	phage side tail fiber assembly protein	0	0.11	0.095	1.069	-0.24	-0.46
STM14_2935	STM2386	yfcN	hypothetical protein	0.327	0.116	0.095	-0.183	-0.274	-0.462
STM14_4157	STM3453	fkpA	FKBP-type peptidyl-prolyl cis-trans isomerase	0.545	0.126	0.095	-0.158	0.245	0.933
STM14_980	STM0840	ybiV%282%29	putative hydrolase	0.988	0.129	0.095	0.009	-0.426	0.643
STM14_5519	STM4598	arcA	two-component response regulator	0	0.402	0.095	-1.024	0.148	0.548
STM14_2661	STM2157	yehS	putative cytoplasmic protein	0.926	0.431	0.095	-0.023	0.11	-0.438
STM14_3563	STM2955.S	STM14_3563	putative transcriptional regulator	0.199	0.741	0.095	-0.281	0.07	-0.774
STM14_0794	STM0682	nagC	N-acetylglucosamine operon transcriptional repressor	0.41	0.911	0.095	-0.183	0.017	0.469
STM14_4603	STM3811	yidR	putative cytoplasmic protein	0.44	0	0.096	-0.165	0.942	0.779
STM14_4007	STM3319	yhbG	putative ABC transporter ATP-binding protein YhbG	0.458	0	0.096	0.189	0.841	0.473
STM14_4226	STM3509	bioH	carboxylesterase BioH	0.04	0	0.096	0.6	0.972	0.57
STM14_4115	STM3412	zntR	zinc-responsive transcriptional regulator	0	0.001	0.096	1.878	0.583	0.425
STM14_0213	STM0180	panD	aspartate alpha-decarboxylase	0.328	0.004	0.096	0.23	0.504	-0.577
STM14_1808	STM0965	STM14_1808	putative dimethyl sulphoxide reductase	0.004	0.012	0.096	-0.713	0.465	0.663
STM14_0796	STM0684	nagB	glucosamine-6-phosphate deaminase	0.786	0.012	0.096	-0.048	-0.436	0.534
STM14_0621	STM0531	ylbF	putative cytoplasmic protein	0.548	0.172	0.096	-0.213	0.385	0.825
STM14_1718	STM1422	ssaU	secretion system apparatus protein SsaU	0.004	0.344	0.096	0.746	-0.175	-0.439
STM14_3192	STM2609	STM14_3192	DNA packaging-like protein	0.018	0.001	0.097	0.403	-0.512	-0.535
STM14_3609	STM2994	recB	exonuclease V subunit beta	0.001	0.004	0.097	0.782	-0.596	0.639
STM14_2257	STM1863	STM14_2257	putative inner membrane protein	0.084	0.006	0.097	0.595	-0.611	-0.645
STM14_0303	STM0258	yafD	hypothetical protein	0.423	0.009	0.097	-0.21	-0.397	-0.443
STM14_5465	STM4549	STM14_5465	putative cytoplasmic protein	0.164	0.018	0.097	0.361	-0.385	-0.425
STM14_2868	STM2327	nuoB	NADH dehydrogenase subunit B	0.005	0.03	0.097	-0.931	-0.389	-0.433
STM14_3601	STM2986.Sc	STM14_3601	putative integral membrane protein	0.912	0.041	0.097	0.028	-0.472	-0.672
STM14_1437		STM14_1437	hypothetical protein	0.657	0.598	0.097	0.137	-0.15	-0.591
STM14_3023	STM2465	eutM	putative detox protein	0	0.659	0.097	0.853	-0.082	-1.364
STM14_3547	STM2943	STM14_3547	putative cytoplasmic protein	0.155	0.943	0.097	-0.23	-0.012	-0.689
STM14_5029	STM4183	aceB	malate synthase	0.004	0.992	0.097	0.948	-0.003	0.556
STM14_2358	STM1940	STM14_2358	putative cell wall-associated hydrolase	0.124	0	0.098	-0.356	-1.44	-0.55
STM14_3253	STM2655	STM14_3253	putative cytoplasmic protein	0.483	0	0.098	-0.192	-0.53	-0.789
STM14_1523	STM1263	STM14_1523	hypothetical protein	0.585	0	0.098	-0.151	-0.666	1.22
STM14_2207	STM1825	yeaB	hypothetical protein	0.202	0	0.098	0.298	1.075	0.414
STM14_4717	STM3919	wzzE	lipopolysaccharide biosynthesis protein WzzE	0.001	0.001	0.098	0.832	0.522	0.585
STM14_3492	STM2893	invI	needle complex assembly protein	0.018	0.002	0.098	-0.777	-1.369	-1.717
STM14_2679	STM2172	yohG	multidrug resistance outer membrane protein MdtQ	0.304	0.032	0.098	-0.211	0.372	-0.49
STM14_4571	STM3790	uhpA	DNA-binding transcriptional activator UhpA	0.36	0.048	0.098	0.267	0.372	0.751
STM14_4236	STM3517	STM14_4236	putative DNA-damage-inducibile protein	0.324	0.059	0.098	0.26	-0.323	-0.442
STM14_5236	STM4355.S	yjeS	putative FeS protein	0.104	0.125	0.098	1.063	-0.291	0.795
STM14_3352	STM2781	virK	virulence protein	0.849	0.136	0.098	0.052	-0.264	-1.45
STM14_2436		STM14_2436	tail protein	0	0.43	0.098	1.128	0.134	0.808
STM14_1963	STM1623	STM14_1963	putative carboxylesterase	0.013	0.724	0.098	0.462	0.056	-0.849
STM14_1726	STM1429	ydhB	putative DNA-binding transcriptional regulator	0.163	0	0.099	-0.434	-0.715	-0.456
STM14_4322	STM3593	yhiQ	putative methyltransferase	0.662	0	0.099	0.131	1.044	0.857
STM14_5444	STM4531	yjiX	putative cytoplasmic protein	0.792	0.033	0.099	0.059	0.348	0.393
STM14_0051	STM0042	STM14_0051	putative sodium galactoside symporter	0	0.194	0.099	0.918	0.205	0.796
STM14_0243	STM0203	yadQ	chloride channel protein	0.003	0.775	0.099	1.182	0.067	0.626
STM14_3776	STM3125	STM14_3776	putative cytoplasmic protein	0.746	0	0.1	-0.188	-0.977	-0.733
STM14_0423	STM0361	STM14_0423	cytochrome BD2 subunit II	0.43	0	0.1	-0.16	1.082	0.508
STM14_4818	STM4006	glnL	nitrogen regulation protein NR(II)	0.586	0	0.1	0.115	1.266	0.454
STM14_5066	STM4213	STM14_5066	putative phage tail sheath protein	0.272	0	0.1	0.25	0.878	0.681
STM14_4392	STM3644	bisC	biotin sulfoxide reductase	0.025	0.001	0.1	0.596	0.637	0.597
STM14_5062	STM4211	STM14_5062	putative phage tail protein	0	0.018	0.1	0.911	0.436	0.469
STM14_4231	STM3513	malQ	4-alpha-glucanotransferase	0.003	0.02	0.1	-0.862	-0.545	0.75
STM14_4170	STM3464	prkB	putative phosphoribulokinase	0.001	0.025	0.1	0.802	0.34	0.655
STM14_4440	STM3682	selB	selenocysteinyl-tRNA-specific translation factor	0.225	0.076	0.1	-0.649	-0.543	0.737
STM14_4627	STM3834	STM14_4627	putative transcriptional regulator	0.082	0.246	0.1	-0.701	0.338	0.669
STM14_0806	STM0691	STM14_0806	tricarballylate dehydrogenase	0.183	0	0.101	-0.285	-0.544	-0.427
STM14_4152	STM3448	rpsL	30S ribosomal protein S12	0.869	0	0.101	0.062	0.752	0.371
STM14_5610	PSLT092	traU	conjugative transfer: assembly	0.017	0.001	0.101	0.573	-0.76	-0.675
STM14_3064	STM2499.S	purM	phosphoribosylaminoimidazole synthetase	0.015	0.155	0.101	-0.466	0.203	0.561
STM14_3569	STM2961	ygcY	putative D-glucarate dehydratase	0.001	0.015	0.102	0.823	-0.51	-0.43
STM14_1540		STM14_1540	hypothetical protein	0.056	0.303	0.102	-0.536	-0.175	0.581
STM14_2600	STM2105.S	manC	mannose-1-phosphate guanylyltransferase	0.519	0.447	0.102	-0.133	0.138	0.458
STM14_4617	STM3825	torT	periplasmic sensory protein associated with the TorRS	0.292	0.46	0.102	-0.212	0.113	0.528
STM14_2403	STM1982	rcsA	colanic acid capsular biosynthesis activation protein	0.001	0	0.103	1.533	-1.044	-0.813
STM14_4514	STM3748	yicH	putative inner membrane protein	0.358	0.005	0.103	0.212	0.555	0.521
STM14_3657	STM3028	stdB	putative outer membrane usher protein	0.119	0.008	0.103	0.366	0.612	0.374
STM14_1195	STM1053	STM14_1195	hypothetical protein	0.317	0.423	0.103	0.225	-0.127	-0.496
STM14_0882	STM0758	ybgR	zinc transporter ZitB	0	0.106	0.104	-1.304	-0.342	0.595
STM14_5245	STM4364	hflC	FtsH protease regulator HflC	0.059	0.263	0.104	-0.368	0.201	0.607
STM14_1073	STM0951	STM14_1073	putative cytoplasmic protein	0.068	0.879	0.104	-0.403	0.029	-0.509
STM14_1353	STM1182	flgJ	peptidoglycan hydrolase	0.745	0	0.105	0.281	0.845	0.654
STM14_3517	STM2915	ygbM	hypothetical protein	0.016	0	0.105	0.563	0.831	0.442
STM14_0398	STM0341	STM14_0398	putative inner membrane protein	0.002	0	0.105	1.318	-1.299	-1.115
STM14_4065	STM3371	maf_2	Maf-like protein	0	0	0.105	2.069	0.625	0.469
STM14_3887	STM3210	dnaG	DNA primase	0.511	0.001	0.105	-0.151	-0.495	-0.455
STM14_1548	STM1279	yeaM	putative regulatory protein	0.327	0.003	0.105	-0.149	0.452	0.541
STM14_4835	STM4022	yihT	putative aldolase	0.001	0.528	0.105	0.761	0.141	0.784
STM14_4391	STM3643	yiaC	hypothetical protein	0.78	0.914	0.105	-0.072	0.02	-0.437
STM14_2957	STM2404	STM14_2957	hypothetical protein	0.199	0	0.106	0.272	0.816	0.376
STM14_5539	PSLT014	orf6	putative outer membrane protein	0.207	0.002	0.106	-0.266	-0.527	-0.407
STM14_4623	STM3830	dgoR	galactonate operon transcriptional repressor	0.55	0.032	0.106	-0.154	0.381	0.779
STM14_2889	STM2344	STM14_2889	putative phosphotransferase system enzyme II A component	0.003	0.064	0.106	0.735	-0.397	0.516
STM14_1607	STM1323	yniB	putative regulatory protein	0.482	0.081	0.106	0.302	-0.506	-0.604
STM14_4244	STM3524	glpG	intramembrane serine protease GlpG	0.012	0.346	0.106	0.609	0.16	0.497
STM14_4715	STM3917	rho	transcription termination factor Rho	0.538	0.966	0.106	-0.149	0.009	0.424
STM14_1429		STM14_1429	putative regulator	0.111	0	0.107	-0.413	-0.759	-0.401
STM14_0571	STM0486	recR	recombination protein RecR	0.27	0	0.107	0.266	0.762	0.52
STM14_3442	STM2848	hycF	formate hydrogenlyase complex iron-sulfur subunit	0.435	0.023	0.107	0.207	0.432	0.46
STM14_4125	STM3422	rpmD	50S ribosomal protein L30	0	0.001	0.108	-3.65	-0.762	0.509
STM14_4337	STM3605	STM14_4337	putative phage endolysin	0.068	0.007	0.108	0.523	0.49	0.509
STM14_1637	STM1348	ydiA	hypothetical protein	0.509	0.005	0.109	-0.162	0.592	0.568
STM14_0339	STM0290	STM14_0339	putative cytoplasmic protein	0.012	0.148	0.109	-0.531	0.269	0.523
STM14_5165	STM4293	yjdB	putative cell division protein	0.262	0	0.11	0.261	1.094	0.607
STM14_2891	STM2345	STM14_2891	putative transcriptional regulator	0.175	0.001	0.11	-0.29	0.572	-0.417
STM14_5199	STM4323	dipZ	thiol:disulfide interchange protein precursor	0.246	0.001	0.11	0.246	0.665	0.398
STM14_1101	STM0975	ycaO	putative cytoplasmic protein	0.633	0.057	0.11	-0.092	-0.298	-0.581
STM14_5136	STM4270	STM14_5136	putative transcriptional regulator	0.097	0.253	0.11	-0.462	-0.208	0.498
STM14_3577	STM2968	queF	7-cyano-7-deazaguanine reductase	0.217	0.307	0.11	-0.219	-0.172	-0.437
STM14_0537	STM0453	ybaV	putative DNA uptake protein	0.059	0.326	0.11	0.378	0.143	-0.454
STM14_5366	STM4471	miaE	hydroxylase	0.012	0.629	0.11	0.504	-0.093	-0.54
STM14_3645		STM14_3645	hypothetical protein	0.391	0	0.111	0.229	-0.995	-0.491
STM14_4787	STM3980	assT	arylsulfotransferase	0.001	0	0.111	0.597	-0.793	-0.448
STM14_1876		STM14_1876	hypothetical protein	0.013	0	0.111	0.612	-1.409	-0.584
STM14_2134	STM1765	narK	nitrite extrusion protein	0	0.001	0.111	-4.645	0.564	0.409
STM14_1221	STM1076	mgsA	methylglyoxal synthase	0.007	0.051	0.111	-0.669	0.272	-1.265
STM14_3518	STM2916	ygbL	putative aldolase	0.253	0.063	0.111	0.269	0.324	0.489
STM14_4508	STM3743	spoU	tRNA guanosine-2'-O-methyltransferase	0.282	0.065	0.111	-0.209	0.318	0.514
STM14_1046	STM0931	ybjR	putative aminidase	0.189	0.412	0.111	-0.21	-0.121	-0.67
STM14_0033	STM0026	bcfF	fimbrial subunit	0.01	0	0.112	-0.844	1.086	0.75
STM14_4724	STM3926	wzxE	O-antigen translocase	0.168	0	0.112	-0.306	-0.664	-0.478
STM14_1924	STM1589	yncB	putative NADP-dependent oxidoreductase	0.089	0.001	0.112	-0.356	-0.585	-0.665
STM14_1518	STM1258	STM14_1518	putative ABC-type transport system ATPase component	0.07	0.014	0.112	-0.5	0.595	1.177
STM14_0813	STM0696	ybfF	hypothetical protein	0.069	0.018	0.112	0.405	0.449	0.453
STM14_2982	STM2427	ligA	NAD-dependent DNA ligase LigA	0.645	0.023	0.112	-0.103	-0.373	0.374
STM14_4241	STM3522	rtcR	sigma N	0.174	0.718	0.112	-0.779	0.095	0.664
STM14_2995	STM2437	yfeJ	glutamine amidotransferase	0.697	0.762	0.112	-0.087	-0.055	0.658
STM14_5001	STM4160	thiG	thiazole synthase	0.89	0	0.113	0.039	1.552	0.909
STM14_4085	STM3387	yhdU	putative periplasmic protein	0	0	0.113	0.824	1.273	0.507
STM14_5323		STM14_5323	hypothetical protein	0.003	0	0.113	0.919	-0.763	-0.649
STM14_1807	STM1496	STM14_1807	putative dimethylsulfoxide reductase	0.253	0.001	0.113	0.326	0.601	0.434
STM14_4373	STM3629	dppB	dipeptide transporter permease DppB	0.023	0.005	0.113	-0.594	-0.544	0.695
STM14_5213	STM4333	yjeK	putative aminomutase	0.12	0.154	0.113	-0.314	0.259	-0.389
STM14_979	STM0839	STM14_979	putative inner membrane protein	0.082	0.176	0.113	0.425	-0.192	-0.642
STM14_2161	STM1786	STM14_2161	hydrogenase-1 small subunit	0.68	0.557	0.113	-0.077	0.096	0.466
STM14_3978	STM3295	folP	dihydropteroate synthase	0.676	0.679	0.113	0.08	0.069	-0.472
STM14_977	STM0837	ybiS	hypothetical protein	0.005	0.064	0.114	0.481	0.252	-0.963
STM14_1061		STM14_1061	hypothetical protein	0.055	0.105	0.114	-0.466	-0.256	-0.352
STM14_5031		STM14_5031	conserved hypothetical protein	0.025	0.269	0.114	-2.055	-0.422	-1.315
STM14_2282	STM1877	STM14_2282	putative amidohydrolase	0.274	0.394	0.114	-0.225	0.13	-0.482
STM14_4341	STM3607	yhjC	putative transcriptional regulator	0.09	0.958	0.114	-0.889	-0.011	0.573
STM14_2069	STM1711	ribA	GTP cyclohydrolase II	0.003	0	0.115	-0.805	0.706	0.482
STM14_5286	STM4402	ytfH	putative transcriptional regulator	0.246	0	0.115	-0.231	0.97	0.723
STM14_3770	STM3121	STM14_3770	putative transcriptional regulator	0.013	0	0.115	0.513	0.842	0.507
STM14_2815	STM2280	STM14_2815	putative permease	0.016	0	0.115	0.558	0.798	0.517
STM14_2644	STM2143	yegU	putative glycohydrolase	0.018	0.001	0.115	-0.421	0.512	-0.476
STM14_2733	STM2211.S	yeiP	elongation factor P	0.241	0.004	0.115	0.207	0.416	0.489
STM14_4808		STM14_4808	hypothetical protein	0.163	0.099	0.115	-0.337	-0.256	-0.542
STM14_5099	STM4242	STM14_5099	conjugative transfer protein	0.314	0.264	0.115	0.24	-0.205	0.446
STM14_3681	STM3048	ygfZ	putative global regulator	0.097	0.584	0.115	0.432	-0.099	-0.54
STM14_1975	STM1632	STM14_1975	putative inner membrane protein	0.005	0.711	0.115	-1.212	-0.105	-0.485
STM14_2571	STM2077	hisF	imidazole glycerol phosphate synthase subunit HisF	0.076	0.732	0.115	0.439	0.059	0.79
STM14_1306	STM1142	csgD	DNA-binding transcriptional regulator CsgD	0.926	0.001	0.116	0.03	-0.537	-0.612
STM14_5437	STM4525	hsdM	DNA methylase M	0.124	0.113	0.116	-0.322	0.221	-0.474
STM14_0689	STM0591	fepG	iron-enterobactin transporter permease	0.113	0.292	0.116	-0.738	-0.217	0.444
STM14_5276	STM4392	priB	primosomal replication protein N	0	0.335	0.116	-0.912	0.169	0.988
STM14_5265	STM4383.S	ulaA_3	ascorbate-specific PTS system enzyme IIC	0.838	0.741	0.116	-0.082	-0.08	0.539
STM14_2788	STM2259	napA	nitrate reductase	0.01	0.001	0.117	-0.592	0.778	0.448
STM14_3098	STM2526	ndk	nucleoside diphosphate kinase	0.014	0.002	0.117	-0.481	0.616	0.548
STM14_1365	STM1192	plsX	putative glycerol-3-phosphate acyltransferase PlsX	0.133	0.028	0.117	0.418	-0.385	-0.455
STM14_4258	STM3538	glgB	glycogen branching enzyme	0.001	0.044	0.117	0.858	0.359	0.396
STM14_5582	PSLT060	STM14_5582	putative cytoplasmic protein	0.821	0.303	0.117	0.064	0.194	0.623
STM14_2753	STM2227	yejL	hypothetical protein	0.968	0	0.118	0.009	1.02	0.385
STM14_5482	STM4563	yjjU	putative phosphoesterase	0.072	0	0.118	0.416	0.856	0.431
STM14_2241	STM1853	pphA	serine/threonine protein phosphatase 1	0.865	0.004	0.118	0.04	-0.489	-0.661
STM14_1891	STM1567	adhP	alcohol dehydrogenase	0.85	0.008	0.118	-0.051	0.478	-0.507
STM14_3018	STM2460	eutH	putative transport protein	0.03	0.018	0.118	0.475	0.424	0.363
STM14_4281	STM3555	ugpE	glycerol-3-phosphate transporter membrane protein	0.002	0.035	0.118	0.769	0.411	0.461
STM14_1677	STM1383	ttrA	tetrathionate reductase complex subunit A	0.062	0.739	0.118	-0.389	0.061	0.428
STM14_3039	STM2478	STM14_3039	hypothetical protein	0.003	0.01	0.119	0.979	-0.547	-0.649
STM14_3289	STM2684	recN	recombination and repair protein	0.176	0.34	0.119	-0.386	-0.158	0.763
STM14_2593	STM2099	wcaM	putative colanic acid biosynthesis protein	0.111	0.831	0.119	-0.353	-0.044	-0.654
STM14_3751		STM14_3751	hypothetical protein	0.371	0	0.12	0.365	-0.888	-0.767
STM14_3660	STM3030	STM14_3660	hypothetical protein	0.36	0	0.12	0.37	2.703	1.386
STM14_0546	STM0461.1n	glnK	nitrogen regulatory protein P-II 2	0.825	0.001	0.12	-0.082	0.764	0.797
STM14_4492	STM3730	dfp	bifunctional phosphopantothenoylcysteine decarboxylase	0.031	0.001	0.12	0.483	0.631	0.667
STM14_2001	STM1655	dbpA	ATP-dependent RNA helicase DbpA	0.043	0.002	0.12	0.447	-0.521	-0.565
STM14_2863	STM2322	nuoH	NADH dehydrogenase subunit H	0.01	0.026	0.12	-0.863	-0.377	0.44
STM14_2272	STM1869	STM14_2272	phage-tail assembly-like protein	0	0.091	0.12	0.889	-0.299	-0.635
STM14_3431	STM2840	STM14_3431	anaerobic nitric oxide reductase flavorubredoxin	0.609	0.109	0.12	-0.146	-0.305	-0.464
STM14_3314	STM2749	STM14_3314	putative cytoplasmic protein	0.229	0.332	0.12	-0.283	0.183	0.566
STM14_0439	STM0374	yaiV	putative DNA-binding transcriptional regulator	0.091	0.369	0.12	0.284	0.141	-0.468
STM14_0768	STM0660	STM14_0768	putative cytoplasmic protein	0.294	0	0.121	-0.287	0.99	0.826
STM14_5120	STM4260	STM14_5120	cation efflux pump	0.452	0	0.121	-0.225	-1.197	-0.687
STM14_4992	STM4155	STM14_4992	putative inner membrane protein	0.013	0	0.121	0.863	-0.914	-0.817
STM14_1128	STM0998	aspC	aromatic amino acid aminotransferase	0.667	0.001	0.121	-0.154	0.761	0.46
STM14_2698	STM2190	mglB	galactose transport protein	0.39	0.369	0.121	-0.182	0.117	-0.407
STM14_4246	STM3526	glpD	glycerol-3-phosphate dehydrogenase	0.975	0.468	0.121	0.007	-0.132	-0.423
STM14_2968	STM2414	yfeD	putative negative regulator	0.002	0.589	0.121	-0.751	0.106	-0.527
STM14_2708	STM2195	STM14_2708	putative transcriptional regulator	0.006	0.886	0.121	0.992	-0.034	0.563
STM14_0586	STM0498	copA	copper exporting ATPase	0.026	0.963	0.121	0.481	-0.01	-0.518
STM14_1080	STM0958	trxB	thioredoxin reductase	0.295	0.001	0.122	0.207	0.724	0.577
STM14_3479		STM14_3479	putative cytoplasmic protein	0	0.008	0.122	-1.744	-0.684	-0.455
STM14_4196	STM3484	dam	DNA adenine methylase	0.178	0.026	0.122	0.329	-0.38	-0.427
STM14_3191	STM2608	STM14_3191	terminase-like large protein	0.041	0.028	0.122	0.46	-0.316	-0.502
STM14_4736	STM3937	hemD	uroporphyrinogen-III synthase	0	0.1	0.122	-0.922	0.315	0.914
STM14_0132	STM0111	leuC	isopropylmalate isomerase large subunit	0.005	0.161	0.122	0.768	0.352	0.709
STM14_2427		STM14_2427	hypothetical protein	0.047	0.201	0.122	0.453	0.207	-0.344
STM14_1659	STM1365	ydiJ	putative oxidase	0.367	0.536	0.122	-0.363	-0.184	0.652
STM14_4551		STM14_4551	hypothetical protein	0.922	0.759	0.122	0.024	0.058	-0.402
STM14_3659	STM3029.S	stdA	putative fimbrial-like protein	0.309	0.762	0.122	-0.287	-0.064	0.763
STM14_2926	STM2377	STM14_2926	putative inner membrane protein	0.179	0.993	0.122	0.369	0.002	-0.661
STM14_2990	STM2432	ptsI	phosphoenolpyruvate-protein phosphotransferase	0	0	0.123	-0.976	-0.659	-0.68
STM14_3828	STM3162	yghB	hypothetical protein	0.551	0.065	0.123	-0.144	0.338	-0.383
STM14_4862	STM4043	yiiL	putative cytoplasmic protein	0.983	0.224	0.123	0.004	0.186	0.468
STM14_2320	STM1908	yecM	hypothetical protein	0.516	0.621	0.123	0.146	-0.08	-0.531
STM14_4058	STM3364	yhcP	p-hydroxybenzoic acid efflux subunit AaeB	0	0.715	0.123	2.075	-0.074	0.372
STM14_3958	STM3276	yhbW	hypothetical protein	0.184	0.724	0.123	-0.58	0.105	0.638
STM14_3248	STM2651	yfiQ	putative acetyl-CoA synthetase	0.026	0.853	0.123	-0.485	0.032	-0.496
STM14_3370	STM2794	ygaE	DNA-binding transcriptional regulator CsiR	0.455	0	0.124	0.178	0.705	0.425
STM14_3736	STM3092	sprT	hypothetical protein	0.337	0.008	0.124	0.235	0.431	0.356
STM14_2009	STM1662	ynaJ	putative inner membrane protein	0.025	0.097	0.124	-0.725	0.3	-0.397
STM14_0524	STM0444	ampG	muropeptide transporter	0.253	0.589	0.124	-0.25	0.108	0.557
STM14_5145	STM4279	nrfC	putative formate-dependent nitrite reductase	0.041	0	0.125	-0.412	1.291	0.444
STM14_5010	STM4169	yjaG	putative cytoplasmic protein	0.075	0.003	0.125	0.441	0.539	0.516
STM14_0083	STM0070	caiD	carnitinyl-CoA dehydratase	0.783	0.011	0.125	0.152	-0.552	0.621
STM14_2475		STM14_2475	hypothetical protein	0.074	0.05	0.125	-0.351	-0.298	-0.633
STM14_1883	STM1560	STM14_1883	putative alpha amylase	0.812	0.19	0.125	0.071	-0.226	0.533
STM14_1734	STM1436	nemA	N-ethylmaleimide reductase	0.077	0	0.126	-0.578	-0.711	0.447
STM14_0724	STM0623	citD	citrate lyase subunit gamma	0.956	0	0.126	-0.011	0.902	0.931
STM14_5161	STM4290	proP	proline/glycine betaine transporter	0	0	0.126	1.076	-0.796	-0.469
STM14_1123	STM0993	mukE	condesin subunit E	0.001	0.002	0.126	0.622	0.461	0.489
STM14_3275	STM2672	yfiN	hypothetical protein	0.032	0.003	0.126	-0.482	-0.516	-0.503
STM14_0828	STM0709	phrB	deoxyribodipyrimidine photolyase	0.007	0.017	0.126	0.811	0.375	0.358
STM14_4323	STM3594	prlC	oligopeptidase A	0.107	0.145	0.126	-0.413	0.261	0.777
STM14_3695	STM3058	pepP	proline aminopeptidase P II	0.435	0.184	0.126	-0.18	-0.219	-0.566
STM14_5505	STM4584	yjjX	NTPase	0.622	0.332	0.126	0.115	0.178	-0.459
STM14_4485		STM14_4485	hypothetical protein	0.059	0	0.127	0.551	-0.923	-0.466
STM14_998	STM0853	bssR	biofilm formation regulatory protein BssR	0	0.002	0.127	-1.451	-0.602	-0.692
STM14_1253	STM1104	hpaF	4-hydroxyphenylacetate catabolism	0.223	0.053	0.127	0.28	-0.326	-0.499
STM14_2763	STM2237	STM14_2763	putative inner membrane protein	0.141	0.199	0.127	0.348	-0.239	-0.49
STM14_3373	STM2796	yqaE	putative transport protein	0.081	0.213	0.127	0.519	0.27	0.489
STM14_5574	PSLT051	STM14_5574	putative cytoplasmic protein	0.014	0.939	0.127	0.814	0.014	0.387
STM14_1694	STM1398	STM14_1694	translocation machinery component	0.836	0	0.128	-0.078	-2.029	0.525
STM14_3826	STM3160	STM14_3826	putative inner membrane protein	0.959	0	0.128	0.014	-0.799	-0.688
STM14_2399	STM1978	fliO	flagellar biosynthesis protein FliO	0.85	0.002	0.128	-0.045	0.551	-1.19
STM14_0107	STM0088	apaH	diadenosine tetraphosphatase	0.238	0.005	0.128	-0.205	0.381	-0.369
STM14_4892	STM4068	STM14_4892	putative regulatory protein	0.003	0.138	0.128	0.776	-0.281	-0.583
STM14_3723	STM3080	STM14_3723	putative mannitol dehydrogenase	0.555	0.292	0.128	0.155	-0.385	-1.393
STM14_4360	STM3621	yhjR	putative cytoplasmic protein	0.066	0.379	0.128	0.585	-0.15	0.438
STM14_4780	STM3974	tatB	sec-independent translocase	0.88	0.507	0.128	0.032	-0.1	-0.549
STM14_1360	STM1188	STM14_1360	putative inner membrane lipoprotein	0	0	0.129	1.003	-0.977	-0.623
STM14_1732	STM1434	rnt	ribonuclease T	0.982	0.001	0.129	0.005	0.557	-0.952
STM14_3940	STM3254	STM14_3940	putative fructose-1-phosphate kinase	0.382	0.004	0.129	0.228	-0.572	0.589
STM14_2647	STM2146	thiD	phosphomethylpyrimidine kinase	0.081	0.055	0.129	0.355	0.308	0.512
STM14_1889	STM1566	sfcA	malate dehydrogenase	0.042	0.221	0.129	-0.458	0.211	-0.555
STM14_2301	STM1892.S	znuC	high-affinity zinc transporter ATPase	0.005	0.845	0.129	-0.988	0.062	0.527
STM14_3529	STM2926	pcm	protein-L-isoaspartate O-methyltransferase	0.87	0.938	0.129	-0.061	0.02	0.446
STM14_3758	STM3112	mltC	murein transglycosylase C	0.409	0.01	0.13	-0.146	0.392	0.869
STM14_3038	STM2477	yffH	putative pyrophosphohydrolase	0.014	0.023	0.13	0.671	-0.498	-0.736
STM14_2934	STM2385	yfcB	N5-glutamine S-adenosyl-L-methionine-dependent methyl	0.051	0.038	0.13	0.352	-0.323	-0.462
STM14_1989	STM1645	ynbE	putative outer membrane lipoprotein	0.014	0.059	0.13	-0.578	0.437	0.649
STM14_4626	STM3833	STM14_4626	putative mandelate racemase	0.761	0.885	0.13	0.073	-0.031	-0.419
STM14_0756	STM0648	STM14_0756	hypothetical protein	0.532	0	0.131	0.186	0.574	0.404
STM14_5050	STM4201	STM14_5050	putative phage tail protein	0.008	0.001	0.131	0.635	-0.793	-0.503
STM14_4858		STM14_4858	hypothetical protein	0.023	0.005	0.131	0.506	-0.426	0.658
STM14_3290	STM2685	smpA	hypothetical protein	0.004	0.026	0.131	-1.145	0.596	0.555
STM14_3809	STM3145	hybE	hydrogenase 2-specific chaperone	0	0.034	0.131	-0.871	-0.33	-0.395
STM14_1700	STM1404	sseF	secreted effector protein	0.383	0.212	0.131	0.181	0.24	-0.343
STM14_4526	STM3756	rmbA	putative cytoplasmic protein	0.142	0.347	0.131	0.251	-0.15	-0.414
STM14_5283	STM4399	ytfE	cell morphogenesis/cell wall metabolism regulator	0.958	0	0.132	-0.009	0.945	0.498
STM14_5586	PSLT064	STM14_5586	putative inner membrane protein	0.67	0.06	0.132	0.097	-0.33	-0.429
STM14_5012	STM4171	yjaH	putative inner membrane protein	0.137	0.175	0.132	0.277	0.241	0.406
STM14_0290	STM0248	yaeD	D,D-heptose 1,7-bisphosphate phosphatase	0.003	0.642	0.132	0.617	-0.08	-0.675
STM14_2155	STM1782	ychH	hypothetical protein	0	0.71	0.132	-1.241	0.057	0.353
STM14_4635	STM3840	rnpA	ribonuclease P	0.067	0.012	0.133	-0.356	0.415	0.478
STM14_2410	STM1989	yedI	hypothetical protein	0.02	0.44	0.133	-0.481	-0.122	-0.458
STM14_1033	STM0882	rumB	23S rRNA methyluridine methyltransferase	0	0	0.134	1.827	-0.68	-0.573
STM14_3913	STM3231	yqjK	putative inner membrane protein	0.005	0.002	0.134	-0.593	0.891	0.542
STM14_3902	STM3222	ygjQ	putative integral membrane protein	0.164	0.249	0.134	0.385	0.211	0.62
STM14_2899	STM2353	hisQ	histidine/lysine/arginine/ornithine transport protein	0.904	0	0.135	-0.037	-0.884	-0.48
STM14_1127	STM0997	ycbL	putative metallo-beta-lactamase	0.981	0	0.135	0.007	1.312	-0.882
STM14_1340	STM1170	mviN	putative virulence protein	0.005	0	0.135	0.737	0.953	0.486
STM14_5046	STM4197	STM14_5046	putative inner membrane protein	0.246	0.001	0.135	0.41	-0.947	-0.642
STM14_2286	STM1881	yebF	hypothetical protein	0.036	0.287	0.135	-0.602	-0.224	0.422
STM14_2928	STM2379	mnmC	5-methylaminomethyl-2-thiouridine methyltransferase	0.518	0.325	0.135	-0.131	-0.183	-0.349
STM14_4609	STM2252	ccmC_2	heme exporter protein	0	0.427	0.135	-1.689	0.16	0.515
STM14_0284	STM0242	proS	prolyl-tRNA synthetase	0.103	0.855	0.135	-0.442	-0.044	-0.582
STM14_3900	STM3221	ygjP	putative metal-dependent hydrolase	0.356	0	0.136	-0.187	0.695	0.363
STM14_2845	STM2307	menB	naphthoate synthase	0.676	0	0.136	-0.13	0.84	0.734
STM14_3866	STM3191	STM14_3866	putative arylsulfate sulfotransferase	0.856	0	0.136	-0.039	0.938	0.571
STM14_2146	STM1776	prfA	peptide chain release factor 1	0.984	0	0.136	0.004	0.818	0.439
STM14_4513	STM3747	yicE	putative purine/xanthine transport protein	0.004	0	0.136	0.824	0.679	0.369
STM14_4857	STM4040	yiiG	putative cytoplasmic protein	0	0.004	0.136	0.997	-0.897	-1.177
STM14_0682	STM0585	fepA	outer membrane receptor FepA	0	0.008	0.136	1.379	0.501	0.631
STM14_4833	STM4020.S	yihR	putative aldose-1-epimerase	0.261	0.136	0.136	-0.468	-0.27	0.423
STM14_5288		STM14_5288	hypothetical protein	0.266	0.21	0.136	0.278	-0.224	-0.606
STM14_0831	STM0712	ybgJ	putative carboxylase	0.593	0.257	0.136	-0.108	0.162	-0.516
STM14_5035	STM4188.S	metH	B12-dependent methionine synthase	0	0.582	0.136	0.814	-0.093	0.366
STM14_3243	STM2646	yfiD	autonomous glycyl radical cofactor GrcA	0.01	0.634	0.136	-0.894	-0.08	0.423
STM14_5585	PSLT063	STM14_5585	putative cytoplasmic protein	0.639	0.837	0.136	0.103	0.039	-0.365
STM14_987	STM0845	moeB	molybdopterin biosynthesis protein MoeB	0.702	0	0.137	0.138	0.808	1.201
STM14_3395	STM2812	STM14_3395	putative inner membrane protein	0.622	0.293	0.137	-0.097	0.183	-0.365
STM14_1838	STM1520	marR	DNA-binding transcriptional repressor MarR	0.118	0.147	0.138	0.401	-0.248	-0.516
STM14_0595	STM0507	ybbA	putative ABC transporter ATP-binding protein YbbA	0.421	0.892	0.138	-0.171	0.021	-0.413
STM14_0501	STM0423	ispA	geranyltranstransferase	0.616	0	0.139	-0.122	1.155	0.818
STM14_4612	STM3820	STM14_4612	putative cytochrome c peroxidase	0.008	0.001	0.139	0.678	-0.951	-0.653
STM14_0355	STM0302	safD	putative fimbrial subunit	0	0.001	0.139	1.363	-0.573	-0.727
STM14_4844	STM4030.S	STM14_4844	putative cytoplasmic protein	0.449	0.012	0.139	0.14	0.41	-0.413
STM14_0686	STM0588	entF	enterobactin synthase subunit F	0.282	0.042	0.139	0.315	-0.31	-0.375
STM14_2035	STM1685	ycjX	putative ATPase	0.063	0.092	0.139	0.608	-0.298	-0.593
STM14_1928	STM1593	srfA	putative virulence protein	0.053	0	0.14	-0.343	0.725	0.744
STM14_2951	STM2400	STM14_2951	putative inner membrane protein	0.394	0	0.14	-0.331	-0.897	-0.529
STM14_1131		STM14_1131	hypothetical protein	0	0	0.14	1.369	-1.003	-0.476
STM14_3526	STM2924	rpoS	RNA polymerase sigma factor RpoS	0.018	0.002	0.14	-0.554	0.501	0.354
STM14_3524	STM2922	STM14_3524	putative 3-polyprenyl-4-hydroxybenzoate decarboxylase	0.162	0.005	0.14	0.465	0.539	0.516
STM14_0490	STM0414	yajI	hypothetical protein	0.261	0.01	0.14	0.247	0.432	-0.94
STM14_4402	STM3652	STM14_4402	putative cytoplasmic protein	0.936	0.028	0.14	0.021	-0.326	-0.481
STM14_2227	STM1841	STM14_2227	hypothetical protein	0.431	0.046	0.14	0.283	0.341	-0.452
STM14_2187		STM14_2187	hypothetical protein	0.926	0.156	0.14	-0.031	-0.238	-0.505
STM14_4928	STM4100	metB	cystathionine gamma-synthase	0.036	0.323	0.14	-0.589	-0.196	-0.593
STM14_5107	STM4249	aphA	acid phosphatase/phosphotransferase	0.68	0.346	0.14	-0.071	0.19	0.42
STM14_4937	STM4107	yijF	putative periplasmic protein	0.161	0.594	0.14	-0.316	0.101	0.568
STM14_3845	STM3173	plsC	1-acyl-sn-glycerol-3-phosphate acyltransferase	0.053	0.844	0.14	0.653	-0.05	0.7
STM14_3013	STM2455	eutK	putative carboxysome structural protein	0.371	0.97	0.14	-0.261	0.007	0.503
STM14_0728	STM0626	dpiA	two-component response regulator DpiA	0.764	0	0.141	-0.066	0.745	0.596
STM14_3021	STM2463	eutE	putative aldehyde oxidoreductase	0.05	0	0.141	0.533	0.895	0.497
STM14_0042	STM0033	STM14_0042	putative 5'-nucleotidase	0.032	0	0.141	0.649	-1.396	-0.737
STM14_4568	STM3787	uhpT	sugar phosphate antiporter	0	0	0.141	0.867	0.753	0.427
STM14_3594	STM2980	ygdE	putative RNA 2'-O-ribose methyltransferase	0.124	0.001	0.141	-0.618	-0.615	-0.331
STM14_2082	STM1719	yciL	23S rRNA pseudouridylate synthase B	0.703	0.002	0.141	0.088	0.493	0.331
STM14_5386	STM4489	STM14_5386	putative DNA helicase	0.069	0.003	0.141	0.375	-0.641	-0.703
STM14_1190	STM1049	STM14_1190	tail fiber protein	0.451	0.007	0.141	0.13	-0.366	-0.423
STM14_0603	STM0513	ybbB	tRNA 2-selenouridine synthase	0.969	0.016	0.141	0.015	0.449	0.603
STM14_2742	STM2218	yejE	putative ABC-type dipeptide/oligopeptide/nickel trans	0.869	0.021	0.141	0.037	0.342	-0.896
STM14_2481		STM14_2481	hypothetical protein	0.022	0.04	0.141	-0.545	-0.314	0.596
STM14_2629	STM2131	baeR	DNA-binding transcriptional regulator BaeR	0.245	0.078	0.141	0.283	0.268	-1.099
STM14_0111	STM0092	surA	peptidyl-prolyl cis-trans isomerase SurA	0.666	0.144	0.141	0.095	-0.226	0.389
STM14_1305	STM1141	csgE	curli assembly protein CsgE	0.186	0.182	0.141	0.416	0.287	0.596
STM14_5609	PSLT091	traW	conjugative transfer: assembly	0.009	0.427	0.141	0.641	-0.138	0.474
STM14_4908	STM4083	yiiR	putative inner membrane protein	0.632	0.76	0.141	-0.106	0.059	-0.456
STM14_2927	STM2378	fabB	3-oxoacyl-(acyl carrier protein) synthase I	0.233	0	0.142	-0.403	1.761	0.485
STM14_0561	STM0477	acrR	DNA-binding transcriptional repressor AcrR	0	0.053	0.142	1.219	-0.361	-0.614
STM14_0327	STM0276	STM14_0327	putative cytoplasmic protein	0.002	0.22	0.142	0.685	-0.279	-0.553
STM14_3538	STM2934	cysN	sulfate adenylyltransferase subunit 1	0.137	0.767	0.142	0.386	0.059	-0.698
STM14_0705	STM0606	ybdO	putative transcriptional regulator	0.965	0	0.143	-0.013	-1.17	-0.57
STM14_0660	STM0565	STM14_0660	putative periplasmic protein	0.543	0.52	0.143	-0.171	0.135	0.712
STM14_2330	STM1915	cheZ	chemotaxis regulator CheZ	0	0.143	0.144	-1.103	0.259	-0.383
STM14_3621	STM3004	ygdP	dinucleoside polyphosphate hydrolase	0.77	0.553	0.144	-0.052	0.11	-0.693
STM14_5392	STM4495	STM14_5392	putative type II restriction enzyme methylase subunit	0.146	0.001	0.145	0.347	-0.675	0.677
STM14_1355	STM1184	flgL	flagellar hook-associated protein FlgL	0.001	0.004	0.145	-0.743	-0.598	-0.467
STM14_1624	STM1337	pheS	phenylalanyl-tRNA synthetase subunit alpha	0.924	0.005	0.145	-0.031	0.527	0.509
STM14_2030	STM1682	tpx	thiol peroxidase	0.305	0.006	0.145	-0.204	0.547	-0.663
STM14_991	STM0848	yliA	glutathione transporter ATP-binding protein	0.105	0.014	0.145	-0.35	0.614	0.791
STM14_3780	STM3127	STM14_3780	putative cytoplasmic protein	0.076	0.019	0.145	0.544	-0.441	-0.515
STM14_1361		STM14_1361	conserved hypothetical protein	0.115	0.089	0.145	-0.338	0.264	0.393
STM14_2237	STM1850	yebU	rRNA (cytosine-C(5)-)-methyltransferase RsmF	0.002	0.269	0.145	-1.073	-0.276	0.534
STM14_3368	STM2792	gabT	4-aminobutyrate aminotransferase	0.771	0.39	0.145	-0.12	-0.167	0.691
STM14_3988	STM3301	obgE	GTPase ObgE	0	0.013	0.146	1.397	0.349	0.494
STM14_1813	STM1501	ynfC	hypothetical protein	0.018	0.02	0.146	-0.523	0.386	0.369
STM14_1550		STM14_1550	conserved hypothetical protein	0.748	0.16	0.146	-0.057	0.218	-0.364
STM14_0424	STM0362	STM14_0424	putative cytoplasmic protein	0.001	0.448	0.146	0.873	-0.144	0.443
STM14_2318	STM1906	yecP	putative enzyme	0.363	0.806	0.146	-0.202	-0.049	-0.486
STM14_2530	STM2041	pduD	propanediol dehydratase medium subunit	0.361	0	0.147	0.331	0.879	1.14
STM14_1580	STM1302	xthA	exonuclease III	0.239	0.007	0.147	0.265	-0.431	-0.362
STM14_2707	STM2194	fghA	S-formylglutathione hydrolase	0.293	0.008	0.147	-0.21	0.414	-0.531
STM14_3058	STM2494	STM14_3058	hypothetical protein	0.11	0.191	0.147	-0.307	0.215	-0.402
STM14_985	STM0844	pflE	putative pyruvate formate lyase activating enzyme	0.236	0.357	0.147	-0.468	-0.197	0.474
STM14_5426		STM14_5426	hypothetical protein	0.451	0.606	0.147	0.196	-0.117	-0.433
STM14_5027	STM4181	yjaB	hypothetical protein	0.094	0.016	0.149	-0.401	-0.398	-0.491
STM14_3633	STM3009	ygeD	hypothetical protein	0.86	0.128	0.149	-0.037	0.25	-0.436
STM14_4014	STM3326	mtgA	monofunctional biosynthetic peptidoglycan transglycos	0.118	0	0.15	0.553	1.473	1.429
STM14_0866	STM0744	ybgC	acyl-CoA thioester hydrolase YbgC	0.748	0.002	0.15	-0.068	0.558	-0.493
STM14_4355	STM3616	yhjL	cellulose synthase subunit BcsC	0.738	0.009	0.15	-0.106	-0.602	0.524
STM14_2685	STM2178	STM14_2685	putative 1,2-dioxygenase	0.008	0.048	0.15	-0.895	-0.359	0.399
STM14_4628	STM3835	gyrB	DNA gyrase subunit B	0.01	0.091	0.15	0.667	0.27	0.565
STM14_5016	STM4175	purD	phosphoribosylamine--glycine ligase	0.107	0.301	0.15	-0.464	-0.191	0.459
STM14_5553	PSLT030	STM14_5553	putative cytoplasmic protein	0.014	0.383	0.15	-1.029	0.205	0.433
STM14_0172	STM0144	ppdD	putative major pilin subunit	0.712	0.419	0.15	0.147	-0.205	0.452
STM14_3375	STM2798	ygaP	putative rhodanese-like sulfurtransferase	0.358	0.655	0.15	0.221	-0.093	-0.447
STM14_2016	STM1669	STM14_2016	invasin-like protein	0.009	0.002	0.151	-0.839	-0.673	-0.47
STM14_0287	STM0245	metQ	DL-methionine transporter substrate-binding subunit	0.911	0.002	0.151	0.026	0.487	-0.483
STM14_4678	STM3881	rbsD	D-ribose pyranase	0.522	0.004	0.151	-0.128	-0.51	-0.65
STM14_0500	STM0422	dxs	1-deoxy-D-xylulose-5-phosphate synthase	0.091	0.144	0.151	-0.38	0.205	0.342
STM14_4505	STM3740	gmk	guanylate kinase	0.128	0.254	0.151	0.334	-0.176	-0.626
STM14_4480	STM3719	rfaB	UDP-D-galactose:(glucosyl)lipopolysaccharide-1, 6-D-g	0	0.878	0.151	1.464	0.036	0.553
STM14_5295		STM14_5295	hypothetical protein	0.509	0	0.152	-0.268	-1.007	-0.597
STM14_4824	STM4011	STM14_4824	putative inner membrane protein	0.011	0.004	0.152	0.666	0.522	0.406
STM14_3009	STM2451	hemF	coproporphyrinogen III oxidase	0.32	0.006	0.152	0.261	0.447	0.396
STM14_2916	STM2368	truA	tRNA pseudouridine synthase A	0.421	0.01	0.152	0.191	0.342	-0.437
STM14_4863	STM4044	STM14_4863	putative alcohol dehydrogenase	0.002	0.046	0.152	-0.579	0.33	0.367
STM14_1882	STM1559	STM14_1882	putative glycosyl hydrolase	0.022	0.048	0.152	0.525	0.316	0.376
STM14_5512	STM4591	sthE	putative major fimbrial subunit	0.183	0.331	0.152	-0.262	-0.165	-0.499
STM14_0199	STM0167	yacC	putative periplasmic protein	0.007	0.528	0.152	0.785	-0.133	-0.468
STM14_2170	STM1795	STM14_2170	putative glutamic dehyrogenase-like protein	0	0.797	0.152	-1.022	0.046	-0.442
STM14_3034	STM2474	tktB	transketolase	0.019	0.152	0.153	0.701	-0.333	0.54
STM14_2396	STM1975	fliL	flagellar basal body-associated protein FliL	0.16	0.181	0.153	-0.273	0.217	-0.345
STM14_3763		STM14_3763	hypothetical protein	0.225	0.286	0.153	0.216	-0.16	-0.377
STM14_1985	STM1641	hrpA	ATP-dependent RNA helicase HrpA	0.693	0.323	0.153	-0.101	0.144	-0.38
STM14_5278	STM4394	rplI	50S ribosomal protein L9	0	0.608	0.153	-1.065	-0.081	0.984
STM14_0115	STM0095	rluA	23S rRNA/tRNA pseudouridine synthase A	0.016	0.879	0.153	-0.603	-0.034	0.353
STM14_2795	STM2265	ada	O6-methylguanine-DNA methyltransferase/transcription a	0.76	0.97	0.153	0.055	-0.007	-0.405
STM14_4299	STM3571	ftsY	cell division protein FtsY	0.958	0.001	0.154	-0.014	0.615	0.848
STM14_3288	STM2683	ppnK	inorganic polyphosphate/ATP-NAD kinase	0.955	0.004	0.154	0.02	0.546	0.52
STM14_1323	STM1155	htrB	lipid A biosynthesis lauroyl acyltransferase	0.283	0.006	0.154	-0.292	0.482	0.456
STM14_4865	STM4046	rhaA	L-rhamnose isomerase	0.176	0.008	0.154	0.297	0.508	0.939
STM14_2397	STM1976	fliM	flagellar motor switch protein FliM	0.095	0.01	0.154	-0.361	0.49	-0.375
STM14_3169	STM2587	STM14_3169	phage tail assembly-like protein	0.251	0.019	0.154	0.264	-0.434	-0.408
STM14_3578	STM2969	ygdH	putative nucleotide binding protein	0	0.095	0.154	-0.886	-0.254	-0.425
STM14_1299	STM1135	ycdW	putative oxidoreductase	0.502	0.479	0.154	0.147	-0.149	-0.461
STM14_1978	STM1634	STM14_1978	putative ABC transporter permease component	0	0.526	0.154	1.111	-0.147	-0.646
STM14_0798	STM0685	nagE	N-acetyl glucosamine specific PTS system components I	0.82	0.83	0.154	-0.054	-0.038	0.325
STM14_3480	STM2881	iacP	acyl carrier protein	0	0	0.155	-2.599	-1.045	0.97
STM14_2816	STM2281	STM14_2816	putative transcriptional regulator	0.057	0	0.155	-0.451	-0.638	-0.418
STM14_2900	STM2354	hisJ	histidine transport protein	0.011	0	0.155	0.633	0.768	0.505
STM14_3781	STM3128	STM14_3781	putative oxidoreductase	0	0	0.155	0.832	-0.796	-0.379
STM14_1008	STM0859	STM14_1008	putative transcriptional regulator	0.003	0	0.155	1.249	-1.045	-0.371
STM14_2918	STM2370	pdxB	erythronate-4-phosphate dehydrogenase	0.007	0.111	0.155	-0.576	0.235	-0.328
STM14_1148	STM1012	STM14_1148	regulatory protein	0.94	0.213	0.155	0.019	-0.212	-0.573
STM14_0150	STM0124	murF	UDP-N-acetylmuramoyl-tripeptide--D-alanyl-D- alanine	0.077	0.263	0.155	0.275	0.16	0.742
STM14_1625	STM1338	pheT	phenylalanyl-tRNA synthetase subunit beta	0.335	0.745	0.155	-0.177	-0.058	-0.451
STM14_0655	STM0561	STM14_0655	sensor kinase	0.543	0	0.156	0.144	0.69	0.328
STM14_3045	STM2482	yffB	hypothetical protein	0.015	0.016	0.156	-0.562	0.381	-0.382
STM14_0670	STM0574	STM14_0670	putative PTS system mannose-specific enzyme IID	0.212	0.166	0.156	-0.387	-0.231	0.433
STM14_2631	STM2133	STM14_2631	putative cytoplasmic protein	0.666	0.182	0.156	-0.109	-0.331	-0.795
STM14_4248	STM3528	STM14_4248	putative periplasmic phosphate-binding protein	0.056	0.282	0.156	0.349	-0.158	-0.407
STM14_5425	STM4517	yjiO	putative transport protein	0.271	0.301	0.156	0.344	0.191	0.425
STM14_2216	STM1834	yebN	hypothetical protein	0.137	0.563	0.156	-0.594	-0.158	0.543
STM14_4561	STM3782	STM14_4561	putative PTS system galactitol-specific enzyme IIC compon	0	0.861	0.156	1.037	0.035	0.559
STM14_1725	STM1428	ydhC	inner membrane transport protein YdhC	0.31	0.222	0.157	0.385	0.233	0.493
STM14_3956	STM3274	yhbU	putative protease	0.005	0.326	0.157	-0.927	0.202	0.537
STM14_2034	STM1684	ycjF	hypothetical protein	0.01	0.13	0.158	-0.737	0.263	0.436
STM14_0563	STM0478	aefA	potassium efflux protein KefA	0.447	0	0.159	-0.13	0.87	0.472
STM14_3864	STM3190	ygiE	zinc transporter ZupT	0.012	0.543	0.159	-0.605	0.115	0.412
STM14_4895	STM4071	STM14_4895	putative mannose-6-phosphate isomerase	0.004	0.834	0.159	-0.762	0.042	-0.347
STM14_0458	STM0387	yaiI	hypothetical protein	0.215	0	0.16	0.294	0.913	-0.897
STM14_3531	STM2928	truD	tRNA pseudouridine synthase D	0.021	0	0.16	0.57	0.776	0.743
STM14_0779	STM0669	phoL	putative phosphate starvation-inducible protein	0.852	0.001	0.16	-0.064	-0.564	0.397
STM14_3153	STM2573	STM14_3153	2-dehydropantoate 2-reductase	0.326	0.114	0.16	-0.187	0.228	-0.34
STM14_3306	STM2743	STM14_3306	putative cytoplasmic protein	0.143	0.688	0.16	-0.386	-0.142	-0.941
STM14_4217	STM3502	ompR	osmolarity response regulator	0.042	0	0.161	-0.384	1.198	0.43
STM14_1738	STM1440	sodC_2	superoxide dismutase	0.003	0.053	0.161	-0.721	0.281	0.472
STM14_4850	STM4035	fdoI	formate dehydrogenase-O subunit gamma	0.112	0.26	0.161	-0.266	0.176	-0.341
STM14_2800	STM2269	yojN	phosphotransfer intermediate protein in two-component	0.764	0	0.162	-0.079	1.055	0.587
STM14_2758	STM2232	oafA	O-antigen acetylase	0.951	0	0.162	0.015	-0.718	-0.414
STM14_1446		STM14_1446	putative bacteriophage protein	0.012	0	0.162	0.599	-0.755	-0.543
STM14_3937	STM3252	agaR	AGA operon transcriptional repressor	0.2	0.001	0.162	-0.405	-0.674	-0.448
STM14_2786	STM2257	napH	quinol dehydrogenase membrane component	0	0.002	0.162	-1	-0.726	-0.585
STM14_1460	STM2604	STM14_1460	phage head-like protein	0.09	0.005	0.162	0.409	0.501	0.396
STM14_0776	STM0667	ybeX	putative transport protein	0.087	0.006	0.162	-0.594	-0.444	0.334
STM14_5479		STM14_5479	hypothetical protein	0	0.012	0.162	-1.232	-0.447	-0.424
STM14_0722	STM0621	citF	citrate lyase alpha chain/citrate-ACP transferase	0.937	0.039	0.162	-0.02	0.452	0.751
STM14_0604	STM0514	ybbS	DNA-binding transcriptional activator AllS	0.667	0.115	0.162	0.094	-0.3	-0.52
STM14_3127	STM2549	asrB	anaerobic sulfite reductase subunit B	0.114	0.144	0.162	0.296	-0.226	-0.925
STM14_3463	STM2866	sprB	transcriptional regulator	0.326	0.16	0.162	0.246	-0.29	-0.625
STM14_5622	PSLT104	traD	conjugative transfer: DNA transport	0.486	0.756	0.162	0.195	0.062	-0.53
STM14_0893	STM0769	STM14_0893	putative cytoplasmic protein	0.213	0	0.163	0.243	0.975	0.454
STM14_0163	STM0137	mutT	nucleoside triphosphate pyrophosphohydrolase	0.012	0	0.163	0.562	1.064	0.355
STM14_0006	STM0006	yaaJ	putative alanine/glycine transport protein	0.149	0.013	0.163	0.451	0.485	0.438
STM14_951	STM0820	rhlE	ATP-dependent RNA helicase RhlE	0.197	0.054	0.163	-0.489	0.411	0.655
STM14_0192	STM0160	yacL	hypothetical protein	0.997	0.192	0.163	0.001	-0.25	0.408
STM14_1860	STM1541	STM14_1860	putative regulatory protein	0.001	0.328	0.163	-0.737	0.14	-0.362
STM14_0126	STM0107	thiP	thiamine transporter membrane protein	0.016	0	0.164	0.518	0.736	0.354
STM14_1534	STM1271	yeaR	putative cytoplasmic protein	0.002	0	0.164	0.735	-0.87	-0.581
STM14_5608	PSLT089	trbI	conjugative transfer protein	0.001	0.005	0.164	0.846	-0.667	-0.52
STM14_0113		STM14_0113	hypothetical protein	0.429	0.007	0.164	-0.19	-0.399	-0.377
STM14_2867	STM2326	nuoC	bifunctional NADH:ubiquinone oxidoreductase subunit C	0.022	0.023	0.164	-0.418	0.308	-0.372
STM14_0472		STM14_0472	hypothetical protein	0.021	0.041	0.164	0.841	-0.414	-0.372
STM14_4646	STM3851.S	yieG	putative xanthine/uracil permease family protein	0.08	0.303	0.164	0.311	0.163	-0.382
STM14_3947	STM3265	yraN	hypothetical protein	0.108	0.015	0.165	0.416	0.378	-0.367
STM14_1604	STM1320	ydjN	kinase/transporter-like protein	0.637	0.134	0.165	-0.113	-0.218	-0.497
STM14_3537	STM2933	cysC	adenylylsulfate kinase	0.246	0.451	0.165	0.388	0.186	0.392
STM14_1444		STM14_1444	putative bacteriophage protein	0	0.001	0.166	1.052	-0.681	-0.736
STM14_2338	STM1923	motA	flagellar motor protein MotA	0.002	0.005	0.166	-0.978	-0.807	0.56
STM14_1026	STM0875	rimK	ribosomal protein S6 modification protein	0.521	0.12	0.166	0.164	-0.22	-0.369
STM14_4357	STM3618	yhjN	cellulose synthase regulator protein	0.758	0.195	0.166	0.061	-0.198	-0.438
STM14_1841	STM1523	yneJ	putative transcriptional regulator	0.197	0.642	0.166	-0.391	0.084	0.42
STM14_0155	STM0129	murC	UDP-N-acetylmuramate--L-alanine ligase	0.526	0.815	0.166	-0.468	-0.057	2.167
STM14_4625	STM3832	STM14_4625	putative permease	0.062	0	0.167	0.456	-0.899	-0.425
STM14_3095	STM2524	yfgA	hypothetical protein	0.138	0.181	0.167	-1.039	0.593	1.298
STM14_4427	STM3670	STM14_4427	putative chemotaxis protein	0.051	0.553	0.167	-0.342	0.095	-0.378
STM14_5207	STM4330	groEL	chaperonin GroEL	0.025	0	0.168	0.436	-0.889	-0.654
STM14_2602	STM2107	wcaH	GDP-mannose mannosyl hydrolase	0.011	0.003	0.168	0.648	0.482	0.349
STM14_4840	STM4026	yihX	phosphatase	0.269	0.016	0.168	0.296	-0.429	-0.729
STM14_0153	STM0127	ftsW	cell division protein FtsW	0.018	0.025	0.168	0.642	0.371	0.465
STM14_4308	STM3580	STM14_4308	hypothetical protein	0	0.053	0.168	-0.98	-0.327	0.327
STM14_3759		STM14_3759	hypothetical protein	0.702	0.148	0.168	0.103	0.27	-0.384
STM14_2883	STM2338	pta	phosphate acetyltransferase	0.005	0.223	0.168	-1.047	0.335	0.582
STM14_973		STM14_973	hypothetical protein	0.322	0.267	0.168	0.31	-0.324	-0.944
STM14_0185	STM0154	lpdA	dihydrolipoamide dehydrogenase	0.215	0.311	0.168	-0.266	-0.173	-0.64
STM14_5297	STM4410	ytfN	putative periplasmic protein	0.927	0.385	0.168	-0.019	0.14	0.483
STM14_1204	STM1061	ycbY	23S rRNA m(2)G2445 methyltransferase	0.002	0.928	0.168	0.689	-0.017	-0.705
STM14_5618	PSLT100	traH	conjugative transfer: assembly	0.142	0.002	0.169	0.358	0.627	0.46
STM14_5369	STM4473	yjgM	putative acetyltransferase	0.536	0.227	0.169	0.203	0.227	0.373
STM14_1678	STM1384	ttrC	tetrathionate reductase complex subunit C	0.048	0	0.17	-0.334	1.109	0.645
STM14_1222	STM1077	yccT	hypothetical protein	0.006	0	0.17	0.585	0.637	0.376
STM14_4563	STM3784	STM14_4563	phosphotransferase system mannitol/fructose-specific IIA	0.003	0	0.17	1.051	-1.005	0.791
STM14_4223	STM3507	yhgG	putative cytoplasmic protein	0.002	0.077	0.17	-0.749	-0.288	0.319
STM14_5184	STM4310	STM14_5184	putative inner membrane protein	0.015	0.307	0.17	-1.162	-0.217	0.535
STM14_0810	STM0694	fldA	flavodoxin FldA	0.366	0.764	0.17	0.247	0.06	-0.537
STM14_2929	STM2380	yfcL	putative cytoplasmic protein	0.017	0.888	0.17	-0.501	0.025	0.491
STM14_0782	STM0671	ubiF	2-octaprenyl-3-methyl-6-methoxy-1,4-benzoquinol hydro	0.495	0.892	0.17	0.144	0.032	-0.454
STM14_3717	STM3076	tktA	transketolase	0.202	0	0.171	-0.36	0.73	-0.479
STM14_5537	PSLT012	orf7	putative bacterial regulatory protein, luxR family	0.672	0	0.172	0.092	0.976	-0.32
STM14_2784	STM2255	napC	cytochrome c-type protein NapC	0	0.171	0.172	-1.974	-0.351	-0.608
STM14_3137	STM2558	cadB	lysine/cadaverine antiporter	0	0.372	0.172	-4.79	-0.19	-0.522
STM14_3062	STM2498	upp	uracil phosphoribosyltransferase	0.593	0.614	0.172	0.11	0.085	0.494
STM14_3908	STM3226	yqjA	hypothetical protein	0.06	0	0.173	-0.503	-0.828	-0.409
STM14_2251	STM1858	STM14_2251	putative cytoplasmic protein	0.556	0	0.173	-0.254	-1.497	-0.382
STM14_3769	STM3120	STM14_3769	putative transcriptional regulator	0.862	0.001	0.173	0.048	0.743	0.495
STM14_4875	STM4052	STM14_4875	putative C4-dicarboxylate transport system	0.022	0.005	0.173	0.472	-0.412	-0.413
STM14_4474	STM3713	rfaL	O-antigen ligase	0.983	0.006	0.173	-0.008	0.519	0.514
STM14_3674	STM3042	recJ	ssDNA exonuclease RecJ	0.004	0.009	0.173	0.741	0.476	0.424
STM14_0062	STM0052	STM14_0062	putative transcriptional regulator	0.397	0.025	0.173	-0.226	-0.417	0.429
STM14_1183	STM1043	STM14_1183	attachment/invasion protein	0	0.034	0.173	1.193	-0.34	-0.455
STM14_3893	STM3216	STM14_3893	putative methyl-accepting chemotaxis protein	0	0	0.174	-0.937	-0.576	0.365
STM14_2244	STM1855	sopE2	type III-secreted effector protein	0.002	0	0.174	-0.794	-1.118	-0.4
STM14_3454	STM2858	hypE	putative hydrogenase formation protein	0.007	0	0.174	-0.747	1.004	1.332
STM14_1514		STM14_1514	hypothetical protein	0.12	0	0.174	0.37	-0.739	-0.514
STM14_4245	STM3525	glpE	thiosulfate sulfurtransferase	0.167	0.03	0.174	0.235	0.347	-0.431
STM14_4553		STM14_4553	hypothetical protein	0.753	0.054	0.174	0.071	-0.297	-0.471
STM14_2121	STM1755	ychJ	hypothetical protein	0.151	0.206	0.174	-0.303	-0.207	-0.389
STM14_1899	STM1573.Sc	STM14_1899	putative cytoplasmic protein	0.548	0.263	0.174	-0.149	0.139	-0.365
STM14_0315	STM0268	STM14_0315	putative cytoplasmic protein	0.657	0.901	0.174	0.118	0.025	-0.348
STM14_0376	STM0320	phoE	outer membrane phosphoporin protein E	0.02	0.001	0.175	-1.003	0.681	0.481
STM14_3142	STM2563	yfhG	hypothetical protein	0.568	0.01	0.175	-0.125	0.531	0.408
STM14_3918	STM3236	yhaK	putative cytoplasmic protein	0.586	0.057	0.175	-0.251	-0.451	0.551
STM14_4775	STM3969	yigN	DNA recombination protein RmuC	0	0.086	0.175	1.413	-0.33	-0.365
STM14_5466	STM4550	fhuF	ferric iron reductase involved in ferric hydroximate	0.209	0.001	0.176	0.248	0.549	-0.536
STM14_5443	STM4530	yjiA	putative GTP-binding protein YjiA	0.087	0.01	0.176	0.406	0.408	0.36
STM14_2609	STM2114	wcaB	putative colanic acid biosynthesis acetyltransferase	0.011	0.892	0.176	0.606	-0.03	0.581
STM14_5563	PSLT040	spvA	outer membrane protein	0.943	0.898	0.176	0.015	0.024	-0.352
STM14_2615	STM2119	yegH	putative inner membrane protein	0.055	0.04	0.177	0.438	0.329	-0.323
STM14_0770	STM0662	gltL	glutamate/aspartate transporter	0.484	0	0.178	-0.165	0.815	0.66
STM14_0554	STM0470	rpmJ_1	50S ribosomal protein L36	0.724	0	0.178	0.186	-2.072	0.841
STM14_2680		STM14_2680	conserved hypothetical protein	0.442	0.15	0.178	-0.155	0.206	-0.343
STM14_3047	STM2484	STM14_3047	hypothetical protein	0	0.517	0.178	-0.839	-0.099	-0.414
STM14_5232	STM4351	STM14_5232	putative arginine-binding periplasmic protein	0.05	0.89	0.178	-0.358	0.021	-0.526
STM14_1811	STM1499	STM14_1811	putative dimethyl sulphoxide reductase chain A1	0.698	0.002	0.179	-0.114	-0.568	-0.715
STM14_2821	STM2286	glpC	sn-glycerol-3-phosphate dehydrogenase subunit C	0.152	0.056	0.179	0.331	0.363	0.354
STM14_2902		STM14_2902	conserved hypothetical protein	0.86	0.099	0.179	0.049	-0.248	-0.813
STM14_0569	STM0484	dnaX	DNA polymerase III subunits gamma and tau	0.043	0.267	0.179	-0.406	0.17	0.876
STM14_0222	STM0188	ligT	2'-5' RNA ligase	0.381	0.907	0.179	-0.273	0.024	0.361
STM14_3452	STM2856	hypC	hydrogenase isoenzymes formation protein	0	0.928	0.179	-1.01	-0.019	-0.371
STM14_0003	STM0003	thrB	homoserine kinase	0.984	0	0.18	0.004	-0.9	-0.465
STM14_5224	STM4344	yjeA	lysyl-tRNA synthetase	0.56	0	0.18	0.18	-1.243	-0.73
STM14_0360	STM0306	STM14_0360	SapA-like protein	0.068	0	0.18	0.32	-0.688	0.755
STM14_2809	STM2275	STM14_2809	putative regulatory protein	0.014	0	0.18	0.645	-1.5	-0.657
STM14_2434		STM14_2434	hypothetical protein	0.158	0.018	0.18	0.323	0.378	0.321
STM14_3699	STM3062	serA	D-3-phosphoglycerate dehydrogenase	0.021	0.201	0.18	-0.502	-0.212	-0.333
STM14_0007	STM0007	talB	transaldolase B	0.001	0.747	0.18	-0.878	0.049	-0.622
STM14_3744	STM3100	yggS	hypothetical protein	0.808	0	0.181	-0.067	-0.648	0.5
STM14_3159	STM2579	recO	DNA repair protein RecO	0.621	0	0.181	0.133	0.666	-0.847
STM14_4368	STM3624A	STM14_4368	cystathionine gamma-synthase	0.361	0	0.181	0.186	0.694	-0.397
STM14_3682	STM3049	yqfA	putative hemolysin	0.002	0	0.181	0.755	0.772	-0.3
STM14_4380	STM3633	STM14_4380	putative regulatory protein	0.032	0.039	0.181	-0.479	0.403	0.745
STM14_5487	STM4567	deoC	deoxyribose-phosphate aldolase	0.87	0.182	0.181	-0.034	-0.21	0.38
STM14_1574	STM1296	ydjA	hypothetical protein	0.696	0.226	0.181	-0.084	0.198	-0.414
STM14_1977	STM1633	STM14_1977	putative periplasmic binding protein	0.116	0.849	0.181	-0.409	0.041	0.638
STM14_4848	STM4033	STM14_4848	putative regulatory protein	0.776	0.969	0.181	0.092	-0.008	-0.32
STM14_5014	STM4173	hydH	sensor protein ZraS	0	0.001	0.182	1.52	0.65	0.523
STM14_4370	STM3626	dppF	dipeptide transporter ATP-binding subunit	0.38	0.97	0.182	-0.216	-0.006	0.755
STM14_1441		STM14_1441	IrsA	0.053	0	0.183	-0.593	-0.883	-0.296
STM14_4278	STM3552	yhhA	hypothetical protein	0.089	0	0.183	-0.313	0.869	0.449
STM14_972	STM0834	ybiP	putative integral membrane protein	0.688	0	0.183	-0.136	1.007	0.526
STM14_0078	STM0067	carB	carbamoyl phosphate synthase large subunit	0.864	0	0.183	-0.048	0.873	0.504
STM14_3077	STM2512	xseA	exodeoxyribonuclease VII large subunit	0.649	0	0.183	0.11	0.813	0.597
STM14_2526	STM2037	pduF	propanediol diffusion facilitator	0.216	0	0.183	0.261	-0.552	-0.443
STM14_3874	STM3199	yqiK	hypothetical protein	0.137	0	0.183	0.355	0.739	0.364
STM14_1232	STM1087	pipA	pathogenicity island-encoded protein A	0.001	0	0.183	0.914	-0.73	-0.393
STM14_1845	STM1527	STM14_1845	putative inner membrane protein	0.41	0.003	0.183	-0.426	-0.631	-0.481
STM14_1017	STM0867	STM14_1017	putative hydrolase	0.044	0.003	0.183	-0.419	0.502	-0.304
STM14_2625	STM2127	yegN	multidrug efflux system subunit MdtB	0.154	0.007	0.183	-0.432	0.526	0.661
STM14_0870	STM0748	tolB	translocation protein TolB	0.25	0.026	0.183	0.24	0.347	0.3
STM14_1515	STM1255	STM14_1515	putative ABC transporter periplasmic binding protein	0.106	0.04	0.183	0.579	-0.388	0.577
STM14_1285	STM1127	STM14_1285	putative transcriptional regulator	0.344	0.085	0.183	0.254	0.284	0.292
STM14_5605	PSLT085	traR	conjugative transfer protein	0.056	0.131	0.183	0.399	0.263	0.353
STM14_4631	STM3837	dnaN	DNA polymerase III subunit beta	0.003	0.148	0.183	-0.598	-0.197	0.554
STM14_3389	STM2807	nrdE	ribonucleotide-diphosphate reductase subunit alpha	0.029	0.294	0.183	-0.519	-0.182	0.329
STM14_4825	STM4012	STM14_4825	coproporphyrinogen III oxidase	0.652	0.347	0.183	-0.102	0.149	-0.472
STM14_1042	STM0890	artI	arginine transport system	0	0.409	0.183	-0.801	0.143	0.455
STM14_5280	STM4396	ytfB	putative cell envelope opacity-associated protein A	0.002	0.577	0.183	-0.681	0.088	0.423
STM14_4945	STM4113	frwB	putative fructose-like phosphotransferase EIIB subuni	0	0.615	0.183	1.064	0.077	0.886
STM14_2377	STM1958	fliB	lysine-N-methylase	0.261	0	0.185	-0.267	0.963	0.629
STM14_0317	STM0270	STM14_0317	putative cytoplasmic protein	0.257	0.038	0.185	-0.257	0.309	0.417
STM14_1027	STM0876	ybjN	putative cytoplasmic protein	0.659	0.471	0.185	-0.1	0.127	-0.438
STM14_2354	STM1936	yecH	putative cytoplasmic protein	0.22	0.925	0.186	-0.308	0.018	0.412
STM14_1255	STM1105	hpaH	4-hydroxyphenylacetate catabolism	0.291	0	0.187	-0.206	0.733	0.36
STM14_5255	STM4373	yjfK	putative cytoplasmic protein	0.045	0.001	0.187	0.435	0.529	0.449
STM14_0517	STM0437	STM14_0517	putative periplasmic protein	0.809	0.861	0.187	-0.122	0.043	0.583
STM14_2268		STM14_2268	hypothetical protein	0.911	0	0.188	0.074	-1.365	-0.381
STM14_0082	STM0069	caiE	carnitine operon protein CaiE	0.327	0	0.188	0.223	-0.663	-0.494
STM14_0609	STM0519	glxR	tartronic semialdehyde reductase	0.016	0	0.188	0.473	-0.747	-0.802
STM14_2389		STM14_2389	hypothetical protein	0.075	0.03	0.188	0.629	-0.478	0.484
STM14_1346	STM1175	flgC	flagellar basal body rod protein FlgC	0.786	0.348	0.188	0.069	-0.153	-0.438
STM14_1660	STM1366	STM14_1660	hypothetical protein	0.871	0	0.189	0.041	0.829	0.454
STM14_1156	STM1019	STM14_1156	hypothetical protein	0.002	0.009	0.189	0.775	-0.389	-0.384
STM14_4118	STM3415	rpoA	DNA-directed RNA polymerase subunit alpha	0	0.031	0.189	-3.595	-0.486	0.622
STM14_4905	STM4080	STM14_4905	ribulose-phosphate 3-epimerase	0.101	0.048	0.189	-0.491	0.47	0.684
STM14_1063	STM0944	clpS	ATP-dependent Clp protease adaptor protein ClpS	0.526	0.051	0.189	-0.161	0.324	-0.367
STM14_2416	STM1994	STM14_2416	putative inner membrane protein	0.71	0.431	0.189	0.06	0.154	-0.446
STM14_5612	PSLT094	trbC	conjugative transfer: assembly	0.768	0	0.19	0.101	-0.863	0.64
STM14_4741	STM3940	STM14_4741	putative inner membrane protein	0	0	0.19	1.354	-1.153	-0.436
STM14_3756	STM3111	yggX	hypothetical protein	0.024	0.04	0.19	0.557	-0.314	-0.613
STM14_4716	STM3918	rfe	undecaprenyl-phosphate N-acetylglucosaminyltransferase	0.093	0.332	0.19	0.576	0.179	0.432
STM14_1485	STM1238	STM14_1485	isocitrate dehydrogenase, NADP-dependent	0	0.62	0.19	-1.233	0.092	-0.334
STM14_3145	STM2565	purG	phosphoribosylformylglycinamidine synthase	0.408	0	0.191	-0.134	0.672	0.561
STM14_2907	STM2360	STM14_2907	putative diaminopimelate decarboxylase	0.004	0	0.191	0.634	0.919	0.67
STM14_3148	STM2568	yfhC	tRNA-specific adenosine deaminase	0.863	0.019	0.191	0.046	0.43	-0.398
STM14_4653	STM3858	STM14_4653	putative phosphotransferase system fructose-specific comp	0.817	0.071	0.191	-0.104	-0.285	0.42
STM14_5448	STM4534	STM14_5448	putative transcriptional regulator	0.918	0.016	0.192	0.025	-0.49	-0.448
STM14_0751	STM0643	cobC	alpha ribazole-5'-P phosphatase	0.387	0.018	0.192	-0.216	0.407	0.378
STM14_1644	STM1354	ydiQ	putative electron transfer flavoprotein YdiQ	0.294	0.064	0.192	0.252	0.286	0.288
STM14_0906	STM0780	STM14_0906	hypothetical protein	0.956	0.07	0.192	-0.022	-0.309	-0.427
STM14_2492	STM2008	STM14_2492	putative periplasmic protein	0.024	0.105	0.192	1.086	-0.298	0.701
STM14_5086	STM4230	malK	maltose/maltodextrin transporter ATP-binding protein	0.008	0.827	0.192	-0.652	-0.035	0.288
STM14_1263	STM1111	yccD	chaperone-modulator protein CbpM	0.031	0.364	0.193	-0.441	-0.164	-0.464
STM14_1611	STM1327	ydiY	putative outer membrane protein	0.074	0.476	0.193	-0.346	0.1	-0.324
STM14_2441		STM14_2441	tail sheat protein	0.658	0.884	0.193	0.122	-0.024	-0.47
STM14_5483	STM4564	yjjV	putative deoxyribonuclease YjjV	0.69	0	0.194	-0.101	0.774	0.825
STM14_3085	STM2517	sinH	intimin-like protein	0.001	0	0.194	0.77	1.003	0.301
STM14_0251	STM0211	yaeH	hypothetical protein	0.163	0.023	0.194	-0.366	0.403	0.365
STM14_3451	STM2855	hypB	hydrogenase nickel incorporation protein HypB	0.017	0.054	0.194	-0.602	-0.348	0.451
STM14_0159	STM0133	ftsZ	cell division protein FtsZ	0.059	0.172	0.194	-0.446	-0.271	-0.536
STM14_0545	STM0461	mdlB	putative multidrug transporter membrane\ATP-binding c	0.141	0.852	0.194	0.268	0.029	0.534
STM14_2150	STM1779	ipk	4-diphosphocytidyl-2-C-methyl-D-erythritol kinase	0.417	0	0.195	-0.194	1.068	0.37
STM14_4647	STM3852	yieH	6-phosphogluconate phosphatase	0.801	0	0.195	-0.06	1.17	0.759
STM14_4225	STM3508	STM14_4225	putative cytoplasmic protein	0.224	0.003	0.195	-0.245	0.462	0.354
STM14_3879	STM3203	ygiM	putative signal transduction protein	0.592	0.005	0.195	-0.107	-0.43	0.378
STM14_0449	STM0381	STM14_0449	putative inner membrane protein	0.006	0.007	0.195	0.579	-0.433	0.412
STM14_3813	STM3149	hybA	hydrogenase 2 protein HybA	0	0.03	0.195	-1.38	-0.421	0.968
STM14_4546	STM3770	STM14_4546	putative phosphotransferase system enzyme IIC	0.002	0.613	0.195	0.699	0.072	0.522
STM14_1573	STM1295	sppA	protease 4	0.441	0	0.196	-0.148	0.643	0.422
STM14_3986	STM3300	dacB	D-alanyl-D-alanine carboxypeptidase/endopeptidase	0.056	0	0.196	0.437	1.238	0.554
STM14_1956	STM1617	STM14_1956	ribulose-phosphate 3-epimerase	0.035	0.013	0.196	-0.505	0.466	0.908
STM14_4822	STM4009	typA	GTP-binding protein	0.182	0.016	0.196	-0.398	-0.536	0.389
STM14_2814	STM2279	yfaE	2Fe-2S ferredoxin YfaE	0.894	0.184	0.196	0.043	0.227	-0.405
STM14_4936	STM4106	katG	hydroperoxidase	0	0.315	0.196	1.044	0.173	0.384
STM14_3094	STM2523	ispG	4-hydroxy-3-methylbut-2-en-1-yl diphosphate synthase	0.003	0.386	0.196	-0.998	-0.177	0.37
STM14_2383	STM1963	amyA	cytoplasmic alpha-amylase	0.989	0.433	0.196	0.003	-0.124	-0.475
[truncated: 2,360 more rows]

## Sheet:  2. σE regulated genes
LocusTag	Locus ID from Strain LT2	GeneName	Protein description	LB_PValue	LPM4_PValue	LPM20_PValue	LB_FC	LPM4_FC	LPM20_FC
STM14_3234	STM2640	rpoE	RNA polymerase sigma factor RpoE	0	0	0	-3.221	-2.796	-3.26
STM14_3311	STM2747	STM14_3311	putative cytoplasmic protein	0.043	0	0	-1.313	1.002	-2.197
STM14_5028	STM4182	metA	homoserine O-succinyltransferase	0.806	0	0	0.055	-0.688	-1.79
STM14_1689	STM1394	ssaC	outer membrane secretin precursor	0.321	0	0	0.269	-1.671	-1.442
STM14_1868	STM1548.s	STM14_1868	putative S-adenosylmethionine/tRNA-ribosyltransferase-iso	0	0	0	1.549	-1.369	-2.317
STM14_0701	STM0602	ybdH	hypothetical protein	0	0.056	0	-0.979	0.301	-1.833
STM14_1048	STM0933	ybjT	putative nucleoside-diphosphate-sugar epimerase	0.002	0	0.001	-1.412	0.966	1.255
STM14_1697	STM1401	sseD	translocation machinery component	0	0	0.001	-0.836	-1.857	-1.809
STM14_2946	STM2395	pgtE	outer membrane protease	0.116	0	0.001	-0.612	-1.446	-1.251
STM14_1098	STM0972	STM14_1098	SopD-like protein	0.136	0	0.001	-0.594	-1.521	-2.189
STM14_2319	STM1907	cutC	copper homeostasis protein CutC	0.447	0	0.001	-0.139	-0.867	-1.39
STM14_1955	STM1616	STM14_1955	putative sugar-specific PTS enzyme II	0.811	0	0.001	-0.113	1.276	1.287
STM14_2824	STM2287	sseL	deubiquitinase	0.716	0	0.001	-0.094	-1.547	-1.607
STM14_2768		STM14_2768	KilA-N domain protein	0.852	0	0.001	-0.045	-0.785	-1.135
STM14_1687	STM1392	ssrA	sensor kinase	0.934	0	0.001	-0.032	-1.06	-1.8
STM14_4883	STM4060	cpxP	periplasmic repressor CpxP	0.984	0	0.001	0.006	2.774	2.713
STM14_1690	STM1395	ssaD	virulence protein	0.978	0	0.001	0.01	-2.149	-1.427
STM14_5408	STM4505	STM14_5408	hypothetical protein	0.823	0	0.001	0.046	-1.148	-1.134
STM14_2261		STM14_2261	conserved hypothetical protein	0.71	0	0.001	0.101	-0.961	-1.389
STM14_4935	STM4105	metF	5,10-methylenetetrahydrofolate reductase	0.559	0	0.001	0.11	1.019	-1.496
STM14_5557		STM14_5557	putative adhesin	0.755	0	0.001	0.15	1.159	1.565
STM14_4377	STM3632	STM14_4377	hypothetical protein	0.53	0	0.001	0.191	1.375	1.326
STM14_3307	STM2744	STM14_3307	putative cytoplasmic protein	0.439	0	0.001	0.246	1.036	2.045
STM14_0478	STM0404	queA	S-adenosylmethionine:tRNA ribosyltransferase-isomeras	0.59	0	0.001	0.322	1.69	2.022
STM14_5078	STM4224	yjbG	putative periplasmic protein	0.175	0	0.001	0.34	0.92	1.608
STM14_1233	STM1088	pipB	secreted effector protein	0.129	0	0.001	0.415	-1.399	-1.519
STM14_1400	STM1224	sifA	secreted effector protein	0.045	0	0.001	0.543	-1.208	-1.722
STM14_2428		STM14_2428	hypothetical protein	0.011	0	0.001	0.712	-0.895	-1.314
STM14_5405	STM4504	STM14_5405	putative cytoplasmic protein	0.012	0	0.001	0.716	-1.703	-2.148
STM14_3357		STM14_3357	hypothetical protein	0.015	0	0.001	0.716	-1.335	-1.167
STM14_4020	STM3330	gltB	glutamate synthase subunit alpha	0.011	0	0.001	0.731	0.91	1.683
STM14_1938	STM1601	ugtL	hypothetical protein	0.007	0	0.001	0.743	-1.776	-1.39
STM14_2773	STM2245	STM14_2773	putative outer membrane protein	0.088	0	0.001	0.773	-1.212	-1.391
STM14_4054	STM3360	argR	arginine repressor	0	0	0.001	1.069	1.18	1.348
STM14_1971	STM1630	STM14_1971	putative inner membrane protein	0.037	0	0.001	1.104	-1.665	-1.862
STM14_4077	STM3380	accC	acetyl-CoA carboxylase biotin carboxylase subunit	0	0	0.001	1.172	1.426	1.378
STM14_1588	STM1308	spy	periplasmic protein	0.161	0	0.001	1.206	2.379	2.568
STM14_4012	STM3324	ptsO	phosphohistidinoprotein-hexose phosphotransferase com	0	0	0.001	1.263	1.696	1.968
STM14_5318	STM4426	srfJ	lysosomal glucosyl ceramidase-like protein	0.151	0.001	0.001	0.336	-0.63	-1.597
STM14_4927	STM4099	metJ	transcriptional repressor protein MetJ	0.455	0.002	0.001	0.16	-0.594	-1.505
STM14_4175	STM3468	argD_2	bifunctional N-succinyldiaminopimelate-aminotransfe	0.059	0.002	0.001	0.698	0.56	2.246
STM14_1663	STM1369	sufA	iron-sulfur cluster assembly scaffold protein	0	0.004	0.001	-1.075	-0.534	-1.373
STM14_1598	STM1316	celF	phospho-beta-glucosidase/cellobiose-6-phosphate hydro	0.623	0.005	0.001	-0.109	-0.564	-1.595
STM14_2359	STM1941	STM14_2359	putative inner membrane protein	0	0.005	0.001	1.589	-0.532	-1.711
STM14_1931	STM1596	ydcX	putative inner membrane protein	0.01	0.006	0.001	-0.616	-0.469	-1.404
STM14_3459	STM2862	sitB	putative ATP-binding protein	0.077	0.007	0.001	0.489	-0.468	-1.816
STM14_3456	STM2860	ygbA	hypothetical protein	0.009	0.017	0.001	-0.483	0.379	-1.158
STM14_1870	STM1550	STM14_1870	putative cytoplasmic protein	0.18	0.036	0.001	-0.345	-0.339	-1.194
STM14_1998	STM1653	STM14_1998	putative membrane transporter of cations	0.123	0.055	0.001	-0.382	-0.367	-1.369
STM14_0733	STM0630	ccrB	camphor resistance protein CrcB	0.796	0.057	0.001	-0.068	-0.352	-1.495
STM14_2885	STM2340	STM14_2885	putative transketolase	0.061	0.064	0.001	-0.779	0.51	1.631
STM14_3869	STM3195	ribB	3,4-dihydroxy-2-butanone 4-phosphate synthase	0.001	0.069	0.001	0.881	-0.323	-2.121
STM14_2341	STM1925	flhD	transcriptional activator FlhD	0.009	0.1	0.001	-0.502	-0.245	-1.698
STM14_0707	STM0608	ahpC	alkyl hydroperoxide reductase subunit C	0	0.106	0.001	-1.542	-0.253	-1.634
STM14_5023		rrlE		0.893	0.161	0.001	-0.05	0.336	1.382
STM14_3458	STM2861	sitA	putative periplasmic binding protein	0.978	0.235	0.001	0.008	-0.231	-1.461
STM14_2460	STM0906	STM14_2460	lysis protein (holin)	0.095	0.344	0.001	0.501	-0.172	-1.511
STM14_1023	STM0872	grxA	glutaredoxin 1	0.046	0.372	0.001	-0.964	0.279	-1.756
STM14_4078	STM3381	yhdT	hypothetical protein	0	0.476	0.001	-2.714	0.222	1.954
STM14_0499	STM0421	yajO	putative oxidoreductase	0.465	0.482	0.001	-0.392	-0.207	1.914
STM14_0702	STM0603	ybdL	putative aminotransferase	0.591	0.508	0.001	-0.118	0.121	-1.133
STM14_4228	STM3511	yhgI	putative DNA uptake protein	0.001	0.563	0.001	-0.775	-0.088	-1.125
STM14_3120	STM2544	yfhP	DNA-binding transcriptional regulator IscR	0.01	0.649	0.001	-0.573	-0.097	-1.247
STM14_4685	STM3888	yieP	putative regulatory protein	0.043	0.771	0.001	-0.504	-0.055	-1.362
STM14_2344	STM1927	yecG	universal stress protein UspC	0.004	0.849	0.001	-0.723	-0.042	-1.618
STM14_1388	STM1214	ycfR	putative outer membrane protein	0.036	0.96	0.001	0.586	-0.009	1.407
STM14_0037	STM0029	STM14_0037	putative transcriptional regulator	0.148	0.964	0.001	-0.562	-0.011	-1.467
STM14_3923	STM3241	tdcE	pyruvate formate-lyase 4/2-ketobutyrate formate-lyase	0.555	0	0.002	-0.226	-0.929	-1.482
STM14_1823	STM1509	ydfZ	putative cytoplasmic protein	0.751	0	0.002	0.098	0.995	1.44
STM14_1858		STM14_1858	hypothetical protein	0.77	0	0.002	0.098	-0.689	-1.042
STM14_2484		STM14_2484	integrase protein	0.101	0	0.002	0.372	-0.993	-1.677
STM14_1493	STM1242	envE	putative envelope protein	0.339	0	0.002	0.496	-1.079	-1.145
STM14_4027	STM3336	nanK	N-acetylmannosamine kinase	0	0	0.002	1.273	1.551	1.203
STM14_4028	STM3337	nanE	N-acetylmannosamine-6-phosphate 2-epimerase	0	0	0.002	1.397	1.422	1.292
STM14_0289	STM0247	metN	DL-methionine transporter ATP-binding subunit	0.036	0.001	0.002	-0.571	0.577	-1.213
STM14_0834	STM0715	STM14_0834	putative cytoplasmic protein	0.042	0.001	0.002	1.021	-0.791	-1.195
STM14_4080	STM3383	prmA	ribosomal protein L11 methyltransferase	0.008	0.006	0.002	0.692	0.47	1.287
STM14_4137	STM3434	rpsC	30S ribosomal protein S3	0.152	0.027	0.002	0.368	0.336	2.114
STM14_1729	STM1431	sodB	superoxide dismutase	0	0.754	0.002	-2.66	-0.06	-1.397
STM14_2548	STM2059	yeeX	hypothetical protein	0.001	0.922	0.002	-1.169	-0.019	-1.003
STM14_3471	STM2872	prgJ	needle complex minor subunit	0	0	0.003	-1.429	-0.784	-1.361
STM14_0856	STM0737	sucB	dihydrolipoamide acetyltransferase	0.001	0	0.003	-1.1	1.129	1.915
STM14_3812	STM3148	hybB	putative hydrogenase 2 b cytochrome subunit	0.018	0	0.003	-0.462	-0.718	-1.017
STM14_4222	STM3506	feoB	ferrous iron transport protein B	0.243	0	0.003	-0.23	-0.724	-1.173
STM14_3233	STM2639	rseA	anti-RNA polymerase sigma factor SigE	0.437	0	0.003	-0.191	-1.386	-0.881
STM14_0247	STM0207	pfs	5'-methylthioadenosine/S-adenosylhomocysteine nucleosi	0.673	0	0.003	-0.085	1.223	1.003
STM14_1197	STM1055	STM14_1197	hypothetical protein	0.906	0	0.003	0.039	-0.733	-1.319
STM14_2391	STM1970	fliG	flagellar motor switch protein G	0.847	0	0.003	0.069	1.474	1.361
STM14_4705	STM3908	ilvY	DNA-binding transcriptional regulator IlvY	0.335	0	0.003	0.164	0.712	1.165
STM14_3125	STM2547	STM14_3125	putative hydrolase	0.089	0	0.003	0.334	-0.828	-1.407
STM14_3606	STM2991	amiC	N-acetylmuramoyl-L-alanine amidase	0.09	0	0.003	0.373	0.883	1.264
STM14_4076	STM3379	accB	acetyl-CoA carboxylase biotin carboxyl carrier protei	0.018	0	0.003	0.777	0.966	1.646
STM14_4010	STM3322	ptsN	sugar-specific enzyme IIA component of PTS	0	0	0.003	1.454	0.755	1.058
STM14_3994	STM3307	murA	UDP-N-acetylglucosamine 1-carboxyvinyltransferase	0	0	0.003	1.505	1.209	1.215
STM14_4068	STM3374	mreB	rod shape-determining protein	0	0	0.003	1.522	1.603	1.821
STM14_4042	STM3350	STM14_4042	putative inner membrane protein	0.048	0.001	0.003	0.885	0.698	1.227
STM14_4129	STM3426	rpsH	30S ribosomal protein S8	0.434	0.003	0.003	0.299	0.674	1.487
STM14_0098	STM0082	STM14_0098	putative secreted protein	0.533	0.004	0.003	0.171	-0.477	-1.897
STM14_4389	STM3641	yhjY	putative lipase	0.998	0.006	0.003	0.001	-0.416	-1.139
STM14_4949	STM4117	yijO	putative regulatory protein	0.369	0.007	0.003	0.352	0.549	1.515
STM14_5588	PSLT067	STM14_5588	putative cytoplasmic protein	0.779	0.01	0.003	-0.138	0.88	1.733
STM14_4144	STM3441	rpsJ	30S ribosomal protein S10	0.299	0.04	0.003	0.368	0.426	1.907
STM14_1321	STM1154	yceE	drug efflux system protein MdtG	0.667	0.057	0.003	-0.111	0.339	-1.219
STM14_1481		STM14_1481	hypothetical protein	0.412	0.059	0.003	0.188	-0.294	-1.172
STM14_3935	STM3250	garD	galactarate dehydrogenase	0.567	0.087	0.003	-0.206	0.307	1.125
STM14_2656	STM2153	yehE	putative outer membrane protein	0.203	0.224	0.003	0.448	0.255	-1.2
STM14_4879	STM4056.S	yiiM	hypothetical protein	0.315	0.263	0.003	0.402	0.294	1.355
STM14_4667	STM3871	atpB	F0F1 ATP synthase subunit A	0.668	0.267	0.003	0.102	0.173	-0.883
STM14_5203		STM14_5203	hypothetical protein	0	0	0.004	-4.769	-0.9	1.278
STM14_1497	STM1244	pagD	virulence protein PAGD precursor	0.009	0	0.004	-0.679	-1.163	-1.011
STM14_2036	STM1686	pspE	thiosulfate:cyanide sulfurtransferase (rhodanese)	0.004	0	0.004	-0.627	0.759	1.273
STM14_1612	STM1328	STM14_1612	putative outer membrane protein	0.022	0	0.004	-0.563	-0.636	-1.144
STM14_5360	STM4466	STM14_5360	carbamate kinase	0.05	0	0.004	-0.537	0.854	0.842
STM14_4861	STM4042A	STM14_4861	hypothetical protein	0.451	0	0.004	-0.162	0.868	1.028
STM14_3883	STM3207	ygiH	putative glycerol-3-phosphate acyltransferase PlsY	0.822	0	0.004	0.06	-0.747	-1.043
STM14_2761	STM2235	STM14_2761	hypothetical protein	0.188	0	0.004	0.359	-1.453	-2.043
STM14_1706	STM1410	STM14_1706	putative cytoplasmic protein	0.083	0	0.004	0.453	-1.331	-1.059
STM14_3713	STM3072	STM14_3713	putative inner membrane protein	0.028	0	0.004	0.521	1.225	0.972
STM14_1508	STM1250	STM14_1508	putative cytoplasmic protein	0.045	0	0.004	0.622	-1.474	-1.506
STM14_1371	STM1198	pabC	4-amino-4-deoxychorismate lyase	0.005	0	0.004	0.725	-0.724	-1.498
STM14_1688	STM1393	ssaB	secreted effector protein	0.062	0	0.004	0.762	-1.547	-1.397
STM14_0667	STM0571	STM14_0667	putative inner membrane protein	0.004	0	0.004	0.789	-0.878	-1.299
STM14_3337	STM2770	fljA	phase-1 flagellin repressor	0.004	0	0.004	0.886	-0.956	-1.682
STM14_3273		STM14_3273	hypothetical protein	0.001	0	0.004	1.095	-1.162	-1.905
STM14_4021	STM3331	gltD	glutamate synthase subunit beta	0	0	0.004	1.783	0.967	1.08
STM14_1551	STM1281	STM14_1551	putative inner membrane protein	0.627	0.001	0.004	-0.15	-0.602	-1.045
STM14_4140	STM3437	rplB	50S ribosomal protein L2	0.005	0.001	0.004	0.523	0.582	1.748
STM14_2274	STM1870	STM14_2274	RecE-like protein	0.893	0.002	0.004	-0.043	-0.65	-1.352
STM14_0588	STM0500	ybbJ	hypothetical protein	0.78	0.013	0.004	0.062	0.41	-0.968
STM14_3607	STM2992	argA	N-acetylglutamate synthase	0.685	0.015	0.004	0.094	0.429	1.103
STM14_1225	STM1080	yccW	putative SAM-dependent methyltransferase	0.679	0.017	0.004	0.111	-0.385	-1.034
STM14_2729	STM2209	STM14_2729	putative inner membrane protein	0.012	0.025	0.004	1.14	-0.61	-2.185
STM14_4143	STM3440	rplC	50S ribosomal protein L3	0.907	0.027	0.004	-0.025	0.401	1.583
STM14_4295	STM3568	rpoH	RNA polymerase factor sigma-32	0.437	0.031	0.004	-0.152	-0.335	-0.877
STM14_2886	STM2341	STM14_2886	putative transketolase	0.792	0.033	0.004	-0.085	0.498	1.132
STM14_2762	STM2236	STM14_2762	hypothetical protein	0.137	0.036	0.004	0.256	-0.308	-0.879
STM14_3692	STM3056	visC	hypothetical protein	0.462	0.043	0.004	-0.137	-0.309	-1.215
STM14_4761	STM3958	recQ	ATP-dependent DNA helicase RecQ	0.059	0.047	0.004	0.378	0.308	0.932
STM14_3116	STM2541	iscA	iron-sulfur cluster assembly protein	0.042	0.086	0.004	-0.438	0.318	-1.454
STM14_3117	STM2542	nifU	scaffold protein	0.131	0.102	0.004	0.407	-0.298	-1.184
STM14_1134	STM1001	STM14_1134	putative leucine response regulator	0.669	0.119	0.004	0.135	-0.289	-0.92
STM14_2936	STM2387	sixA	phosphohistidine phosphatase	0.377	0.153	0.004	0.179	0.269	-0.803
STM14_3003	STM2445	ucpA	short chain dehydrogenase	0.002	0.175	0.004	-0.759	0.32	1.032
STM14_1398	STM1223	potC	spermidine/putrescine ABC transporter membrane protei	0.055	0.176	0.004	-0.383	0.212	-1.104
STM14_1816		STM14_1816	hypothetical protein	0.182	0.226	0.004	-0.316	-0.199	-1.858
STM14_1029	STM0878	potG	putrescine transporter ATP-binding subunit	0.413	0.283	0.004	-0.33	0.311	1.098
STM14_1072	STM0950	STM14_1072	SlsA	0.153	0.47	0.004	-0.304	-0.139	-1.04
STM14_2702	STM2192	yeiB	hypothetical protein	0.898	0.546	0.004	0.033	0.113	-0.935
STM14_2903	STM2356	ubiX	3-octaprenyl-4-hydroxybenzoate carboxy-lyase	0.203	0.574	0.004	-0.307	-0.108	-1.411
STM14_0366	STM0310	gmhA	phosphoheptose isomerase	0.432	0.639	0.004	0.143	-0.076	-1.024
STM14_4063	STM3369	yhdP	hypothetical protein	0.245	0.713	0.004	0.512	-0.081	1.017
STM14_5148	STM4282	nrfG	formate-dependent nitrite reductase complex subunit N	0	0.928	0.004	1.053	0.017	1.163
STM14_0491		STM14_0491	hypothetical protein	0.114	0.953	0.004	0.558	-0.014	-1.074
STM14_4531		STM14_4531	hypothetical protein	0.594	0	0.005	0.141	-0.545	-1.66
STM14_957	STM0825	ybiI	hypothetical protein	0.253	0	0.005	0.348	-0.643	-1.149
STM14_1705	STM1409	ssaJ	needle complex inner membrane lipoprotein	0.095	0	0.005	0.449	-0.899	-1.332
STM14_3223	STM2631	STM14_3223	hypothetical protein	0.095	0	0.005	0.505	-0.789	-1.205
STM14_4003	STM3315	yrbH	D-arabinose 5-phosphate isomerase	0	0	0.005	0.806	1.289	1.029
STM14_4174	STM3467	yhfK	putative inner membrane protein	0.002	0	0.005	0.914	0.868	1.323
STM14_4171	STM3465	yhfA	hypothetical protein	0.001	0	0.005	0.92	0.851	0.958
STM14_4041	STM3349	degS	serine endoprotease	0	0	0.005	1.025	1.196	1.232
STM14_4309	STM3581.S	yhhS	hypothetical protein	0	0	0.005	1.038	0.787	0.971
STM14_4013	STM3325	yrbL	hypothetical protein	0	0	0.005	1.051	1.359	1.322
STM14_4011	STM3323	yhbJ	hypothetical protein	0	0	0.005	1.622	0.548	0.921
STM14_5417	STM4510	STM14_5417	putative aspartate racemase	0.424	0.001	0.005	0.202	-0.542	-0.852
STM14_4135	STM3432	rpmC	50S ribosomal protein L29	0.84	0.022	0.005	-0.071	0.416	1.916
STM14_0340	STM0291	STM14_0340	putative RHS-like protein	0.161	0.043	0.005	0.337	-0.448	-1.012
STM14_3161	STM2581	rnc	ribonuclease III	0.393	0.095	0.005	-0.201	-0.272	-1.221
STM14_3733	STM3090	metK	S-adenosylmethionine synthetase	0.069	0.316	0.005	0.404	0.199	-1.705
STM14_4611	STM2254	ccmA_2	cytochrome c biogenesis protein CcmA	0	0.539	0.005	-1.376	0.143	0.92
STM14_2365	STM1947	uvrY	response regulator	0.008	0.596	0.005	-0.619	-0.088	-0.995
STM14_4963	STM4128	yijD	hypothetical protein	0.429	0.724	0.005	-0.182	0.066	-0.953
STM14_966	STM0831	dps	DNA starvation/stationary phase protection protein Dps	0	0.751	0.005	-2.289	-0.058	-0.862
STM14_0884	STM0760	aroG	phospho-2-dehydro-3-deoxyheptonate aldolase	0.002	0	0.006	-0.795	-0.896	-0.892
STM14_4142	STM3439	rplD	50S ribosomal protein L4	0.548	0	0.006	-0.224	0.601	1.078
STM14_1757	STM1458	ydgM	electron transport complex protein RnfB	0.811	0	0.006	0.202	1.557	1.751
STM14_968	STM0832	ybiF	threonine and homoserine efflux system	0.233	0	0.006	0.273	1.105	0.892
STM14_4156	STM3452	yheO	putative regulatory protein	0.023	0	0.006	0.515	0.784	1.157
STM14_0218	STM0184	pcnB	poly(A) polymerase I	0.033	0	0.006	0.531	0.883	1.016
STM14_0045	STM0036	STM14_0045	putative arylsulfatase regulator	0.031	0	0.006	0.554	-0.866	-1.054
STM14_4536	STM3763	mgtB	Mg2+ transporter	0.042	0	0.006	0.571	-1.756	-2.442
STM14_0650	STM0557	STM14_0650	putative inner membrane protein	0.003	0	0.006	0.954	-0.86	-1.235
STM14_1193	STM1051	sseI	secreted effector protein	0	0	0.006	1.182	-1.664	-1.347
STM14_4112	STM3409	trkA	potassium transporter peripheral membrane component	0.001	0	0.006	1.417	0.762	1.1
STM14_4062	STM3368	tldD	protease TldD	0	0	0.006	1.571	0.818	0.918
STM14_5559	PSLT036	STM14_5559	putative transposase, IS200-like protein	0.054	0.001	0.006	0.368	-0.622	-1.119
STM14_5254	STM4372	STM14_5254	putative potassium channel	0.116	0.002	0.006	0.56	0.779	1.496
STM14_2722	STM2205	fruK	1-phosphofructokinase	0.108	0.004	0.006	-0.367	-0.496	-0.96
STM14_4491	STM3729	radC	DNA repair protein RadC	0.266	0.008	0.006	0.387	0.609	1.386
STM14_1542	STM1275	yaoF	putative hemolysin	0.687	0.011	0.006	-0.081	-0.503	-1.569
STM14_2542	STM2053	pduS	polyhedral body protein	0.769	0.014	0.006	-0.095	0.489	0.914
STM14_4331	STM3601	STM14_4331	putative phosphosugar isomerase	0	0.015	0.006	-1.32	-0.451	-1.479
STM14_2162	STM1787	STM14_2162	hydrogenase 1 large subunit	0.078	0.02	0.006	0.462	-0.426	-0.933
STM14_0825	STM0706	kdpA	potassium-transporting ATPase subunit A	0.414	0.044	0.006	0.266	0.493	1.513
STM14_1741	STM1443	ydhI	putative inner membrane protein	0.971	0.047	0.006	-0.013	-0.44	-1.158
STM14_0014	STM0013	dnaJ	chaperone protein DnaJ	0.004	0.06	0.006	0.554	-0.303	-0.818
STM14_2195	STM1816	minE	cell division topological specificity factor MinE	0	0.071	0.006	-1.239	0.318	-1.034
STM14_3868	STM3194	STM14_3868	putative disulfide oxidoreductase	0.183	0.1	0.006	0.488	0.324	1.165
STM14_1946	STM1608	tehB	tellurite resistance protein TehB	0.484	0.114	0.006	0.174	-0.281	-1.124
STM14_2686	STM2179	STM14_2686	putative sugar transporter	0.999	0.164	0.006	0	-0.243	-1.187
STM14_4523	STM3754	STM14_4523	putative cytoplasmic protein	0.105	0.182	0.006	-0.383	0.201	-1.048
STM14_1465	STM2599	STM14_1465	Peyer's patch-specific virulence factor GipA	0.652	0.208	0.006	-0.115	-0.236	-1.096
STM14_0048	STM0039	nhaA	pH-dependent sodium/proton antiporter	0.002	0.285	0.006	0.74	-0.225	-1.003
STM14_1842	STM1524	yneI	putative succinate-semialdehyde dehydrogenase	0.873	0.52	0.006	0.034	-0.118	-0.978
STM14_2688	STM2181	yohJ	hypothetical protein	0.015	0.845	0.006	0.645	-0.046	-1.287
STM14_2878	STM2335	yfbU	hypothetical protein	0.001	0.918	0.006	-0.849	-0.021	-1.105
STM14_3861	STM3187	ygiB	hypothetical protein	0.017	0	0.007	-0.668	1.597	1.036
STM14_1614	STM1330	STM14_1614	putative DNA/RNA non-specific endonuclease	0.521	0	0.007	-0.171	-0.845	-1.037
STM14_3392	STM2810	proW	glycine betaine transporter membrane protein	0.006	0	0.007	0.653	0.919	0.813
STM14_4110	STM3407	fmt	methionyl-tRNA formyltransferase	0.004	0	0.007	0.985	0.851	0.949
STM14_1974	STM1631	sseJ	secreted effector protein	0.002	0	0.007	1.607	-1.36	-1.641
STM14_4607	STM2250	ccmE_2	cytochrome c-type biogenesis protein CcmE	0.003	0.003	0.007	-0.747	0.642	0.803
STM14_1206	STM1063	pqiA	paraquat-inducible protein A	0.305	0.004	0.007	0.357	-0.542	-1.346
STM14_2328	STM1914	flhB	flagellar biosynthesis protein FlhB	0.373	0.008	0.007	0.232	-0.523	-0.987
STM14_4960	STM4126	udhA	soluble pyridine nucleotide transhydrogenase	0.406	0.013	0.007	-0.201	-0.411	-1.168
STM14_4785	STM3978	yigC	3-octaprenyl-4-hydroxybenzoate decarboxylase	0.007	0.051	0.007	0.608	-0.285	-0.847
STM14_2677	STM2170	yohD	hypothetical protein	0.289	0.095	0.007	-0.283	-0.31	-1.15
STM14_5469	STM4552	STM14_5469	putative inner membrane protein	0.09	0.131	0.007	0.392	-0.35	-0.979
STM14_2940		STM14_2940	hypothetical protein	0.325	0.209	0.007	-0.213	-0.197	-0.886
STM14_1016	STM0866	mdfA	multidrug translocase	0.41	0.266	0.007	0.184	-0.197	-1.15
STM14_2864	STM2323.S	nuoG	NADH dehydrogenase subunit G	0.003	0.325	0.007	-0.773	-0.163	1.323
STM14_0244	STM0204.S	yadR	iron-sulfur cluster insertion protein ErpA	0.893	0.817	0.007	0.037	-0.045	-1.118
STM14_0334	STM0286	STM14_0334	putative cytoplasmic protein	0.031	0.838	0.007	0.666	0.06	1.293
STM14_4804	STM3995	yihD	putative cytoplasmic protein	0	0	0.008	-1.076	-1.181	-0.927
STM14_0190	STM0158	acnB	bifunctional aconitate hydratase 2/2-methylisocitrate	0.821	0	0.008	-0.057	0.953	1.328
STM14_0096	STM0081	STM14_0096	putative secreted protein	0.85	0	0.008	0.042	-1.12	-0.968
STM14_5436	STM4524	hsdS	type I restriction enzyme specificity protein	0.668	0	0.008	0.111	-0.951	-1.28
STM14_0122	STM0103	araB	ribulokinase	0.201	0	0.008	0.354	1.584	1.565
STM14_1040	STM0888	artM	arginine transporter permease subunit ArtM	0.038	0	0.008	0.458	0.675	0.826
STM14_4957	STM4122	argB	acetylglutamate kinase	0.052	0	0.008	0.469	0.775	1.116
STM14_4071	STM3376	yhdH	putative oxidoreductase	0.008	0	0.008	0.995	0.97	0.937
STM14_4084	STM3386	yhdJ	putative methyltransferase	0	0	0.008	1.501	0.745	0.999
STM14_5371	STM4475	valS	valyl-tRNA synthetase	0.189	0.002	0.008	0.348	0.7	1.334
STM14_4057	STM3363	yhcO	putative cytoplasmic protein	0	0.002	0.008	1.263	0.647	1.023
STM14_2322	STM1909	argS	arginyl-tRNA synthetase	0.016	0.003	0.008	0.565	0.652	1.209
STM14_2423	STM1998	umuD	DNA polymerase V subunit UmuD	0.849	0.004	0.008	-0.053	-0.606	-1.198
STM14_5118	STM4258	STM14_5118	putative methyl-accepting chemotaxis protein	0.91	0.004	0.008	-0.05	-1.3	-3.533
STM14_3825	STM3159	exbB	biopolymer transport protein ExbB	0.015	0.021	0.008	0.59	-0.395	-1.262
STM14_0476	STM0402	STM14_0476	putative thiol-alkyl hydroperoxide reductase	0	0.023	0.008	-1.112	-0.342	-1.581
STM14_0049	STM0040	nhaR	transcriptional activator NhaR	0.321	0.154	0.008	0.213	0.242	-0.87
STM14_2351	STM1933	STM14_2351	hypothetical protein	0.005	0.159	0.008	0.591	-0.301	-1.39
STM14_1759	STM1460	ydgK	putative inner membrane protein	0.586	0.279	0.008	-0.149	-0.167	-0.884
STM14_2053	STM1700	fabI	enoyl-(acyl carrier protein) reductase	0	0.543	0.008	-0.943	0.091	-0.959
STM14_2212	STM1830	manX	mannose-specific enzyme IIAB	0	0.548	0.008	-5.223	0.114	1.134
STM14_3100	STM2527	STM14_3100	putative polyferredoxin	0.381	0.573	0.008	-0.182	-0.098	-0.844
STM14_4290	STM3564	livK	high-affinity branched-chain amino acid transporter	0.413	0.9	0.008	0.174	0.023	0.741
STM14_2430		STM14_2430	putative tail fiber assembly protein	0	0.954	0.008	1.234	0.012	-0.962
STM14_4532	STM3761	slsA	putative inner membrane protein	0.384	0	0.009	-0.259	-1.183	-0.758
STM14_1691	STM1396	ssaE	secretion system effector	0.438	0	0.009	-0.203	-1.338	-2.317
STM14_5060	STM4209	STM14_5060	putative inner membrane protein	0.856	0	0.009	-0.045	1.076	1.176
STM14_2039	STM1689	pspB	phage shock protein B	0.655	0	0.009	0.199	2.509	2.816
STM14_5061	STM4210	STM14_5061	putative methyl-accepting chemotaxis protein	0.387	0	0.009	0.21	0.968	0.825
STM14_4025	STM3334	STM14_4025	cytosine deaminase	0.027	0	0.009	0.44	0.969	1.465
STM14_4433	STM3676	sgbU	putative L-xylulose 5-phosphate 3-epimerase	0.028	0	0.009	0.45	1.254	1.017
STM14_0474	STM0400	proY	putative proline-specific permease	0.002	0	0.009	0.79	1.097	0.89
STM14_4008	STM3320	rpoN	RNA polymerase factor sigma-54	0	0	0.009	0.939	0.638	1.171
STM14_4178	STM3471	yhfG	hypothetical protein	0	0	0.009	1.965	0.746	0.839
STM14_2008	STM1661	ydaA	universal stress protein UspE	0	0.001	0.009	-1.447	-0.62	-0.873
STM14_4538	STM3764	mgtC	Mg2+ transport protein	0.932	0.001	0.009	0.018	-0.508	-1.392
STM14_2974	STM2420	xapR	DNA-binding transcriptional activator XapR	0.199	0.002	0.009	0.291	-0.591	-1.429
STM14_5262	STM4380	yjfP	esterase	0.24	0.002	0.009	0.4	0.668	1.073
STM14_0166	STM0138	yacG	zinc-binding protein	0.983	0.008	0.009	0.006	0.557	1.035
STM14_4151	STM3447	rpsG	30S ribosomal protein S7	0.021	0.019	0.009	-1.271	0.407	0.915
STM14_5376	STM4480	yjgQ	putative permease	0.16	0.128	0.009	0.566	0.32	1.353
STM14_0568	STM0483	apt	adenine phosphoribosyltransferase	0.47	0.147	0.009	0.146	-0.218	-0.951
STM14_988	STM0846	moeA	molybdopterin biosynthesis protein MoeA	0	0.159	0.009	-2.617	0.527	1.94
STM14_1018	STM0868	STM14_1018	putative transport protein/regulator	0.242	0.421	0.009	0.291	-0.145	-1.096
STM14_4913	STM4087	glpF	glycerol diffusion	0.081	0.49	0.009	-0.719	0.136	1.605
STM14_1512	STM1253	STM14_1512	putative inner membrane protein	0.606	0.521	0.009	0.09	-0.099	-0.704
STM14_1805	STM1494	STM14_1805	putative transport system permease component	0.539	0.69	0.009	-0.181	0.099	-0.847
STM14_0736	STM0632	tatE	twin arginine translocase protein E	0.163	0.921	0.009	-0.286	-0.026	-1.075
STM14_5556	PSLT033	STM14_5556	putative inner membrane protein	0.276	0	0.01	-0.318	1.245	0.826
STM14_0131	STM0110	leuD	isopropylmalate isomerase small subunit	0.073	0	0.01	0.358	0.807	1.088
STM14_5406		STM14_5406	hypothetical protein	0.002	0	0.01	0.908	-1.46	-2.197
STM14_4083	STM3385	fis	DNA-binding protein Fis	0	0	0.01	1.737	0.837	1.393
STM14_1212	STM1068	lonH	putative protease	0.245	0.001	0.01	0.361	0.617	1.334
STM14_4789	STM3983	fadB	multifunctional fatty acid oxidation complex subunit	0.017	0.001	0.01	0.618	0.722	1.171
STM14_4242	STM3523	glpR	DNA-binding transcriptional repressor GlpR	0.165	0.002	0.01	0.405	0.689	1.218
STM14_3462	STM2865	avrA	secreted effector protein	0.043	0.002	0.01	0.605	-0.547	-0.888
STM14_2479		STM14_2479	hypothetical protein	0.512	0.003	0.01	0.171	-0.637	-1.009
STM14_4637	STM3842	yidC	putative inner membrane protein translocase component	0.531	0.01	0.01	0.168	0.466	0.762
STM14_4166	STM3461	STM14_4166	hypothetical protein	0.032	0.024	0.01	-0.491	0.393	0.749
STM14_0583	STM0495	ybaK	hypothetical protein	0.618	0.11	0.01	0.108	-0.326	-1.296
STM14_0630	STM0540	ybcI	putative membrane-bound metal-dependent hydrolase	0.563	0.124	0.01	0.165	-0.304	-0.994
STM14_0257	STM0216	rpsB	30S ribosomal protein S2	0	0.2	0.01	-0.987	0.233	-1.371
STM14_1666	STM1372	sufD	cysteine desulfurase activator complex subunit SufD	0.578	0.301	0.01	-0.153	0.17	-0.94
STM14_2893	STM2347	yfcE	phosphodiesterase	0	0.691	0.01	1.106	-0.08	-1.566
STM14_5506	STM4585	gpmB	phosphoglycerate mutase	0.959	0.973	0.01	-0.012	-0.005	0.928
STM14_4610	STM2253	ccmB_2	heme exporter protein	0.331	0	0.011	-0.204	1.123	0.841
STM14_0855	STM0736	kgd	alpha-ketoglutarate decarboxylase	0.637	0	0.011	-0.143	1.384	1.527
STM14_1052	STM0937	hcp	hydroxylamine reductase	0.436	0	0.011	0.268	1.394	1.601
STM14_4037	STM3345	rplM	50S ribosomal protein L13	0.129	0	0.011	0.305	1.148	1.276
STM14_4769	STM3965	metE	5-methyltetrahydropteroyltriglutamate-- homocysteine	0.082	0	0.011	0.388	1.238	1.048
STM14_4453	STM3694	lldD	L-lactate dehydrogenase	0.13	0	0.011	0.534	0.793	1.056
STM14_4092	STM3392	yhdV	putative outer membrane lipoprotein	0	0	0.011	1.013	2.463	0.869
STM14_4155	STM3451	yheN	hypothetical protein	0	0	0.011	1.196	1.606	0.781
STM14_0443	STM0376	sbmA	transport protein	0.427	0.004	0.011	0.161	-0.466	-0.788
STM14_2422	STM1997	umuC	DNA polymerase V subunit UmuC	0.451	0.005	0.011	-0.167	-0.459	-0.801
STM14_3204	STM2618	STM14_3204	hypothetical protein	0.662	0.01	0.011	0.122	-0.379	-0.742
STM14_4438	STM3680	aldB	aldehyde dehydrogenase B	0.058	0.012	0.011	-0.327	-0.421	1.614
STM14_1235	STM1089	STM14_1235	putative inner membrane protein	0.004	0.019	0.011	0.881	-0.419	-1.389
STM14_2230	STM1843	STM14_2230	putative transport protein	0.815	0.023	0.011	0.079	-0.502	-1.155
STM14_0412	STM0353	STM14_0412	putative cation transport ATPase	0.092	0.039	0.011	0.346	-0.336	-1.012
STM14_3561		STM14_3561	putative fimbrial subunit	0.899	0.048	0.011	0.05	0.418	-1.182
STM14_1671	STM1377	lpp	murein lipoprotein	0.002	0.196	0.011	-3.26	-0.679	1.007
STM14_4188	STM3478	bigA	putative surface-exposed virulence protein	0.031	0.268	0.011	0.749	0.256	0.977
STM14_0356	STM0303	ybeJ	putative xylanase/chitin deacetylase	0.006	0.315	0.011	0.679	-0.173	-0.917
STM14_1909	STM1581	yddE	hypothetical protein	0.385	0.325	0.011	-0.214	-0.165	-0.833
STM14_5011	STM4170	hupA	transcriptional regulator HU subunit alpha	0	0	0.012	-3.907	0.697	-1.159
STM14_0638	STM0546	fimD	outer membrane usher protein precursor	0.029	0	0.012	0.701	0.941	0.853
STM14_4338	STM3606	yhjB	putative transcriptional regulator	0	0	0.012	1.055	-0.988	-0.981
STM14_0117	STM0097	polB	DNA polymerase II	0.195	0.001	0.012	0.534	0.812	1.088
STM14_1535	STM1272	yoaG	putative cytoplasmic protein	0.003	0.002	0.012	0.979	-0.801	-0.896
STM14_4882	STM4059	cpxR	DNA-binding transcriptional regulator CpxR	0.218	0.003	0.012	-0.368	0.65	0.82
STM14_5597	PSLT077	traA	conjugative transfer: fimbrial subunit	0.113	0.036	0.012	0.322	-0.393	-0.817
STM14_4880	STM4057	STM14_4880	putative inner membrane protein	0.194	0.045	0.012	-0.755	0.371	1.563
STM14_4048	STM3356	STM14_4048	putative cation transporter	0.677	0.058	0.012	0.167	0.39	0.974
STM14_0717	STM0616	rnk	nucleoside diphosphate kinase regulator	0.049	0.492	0.012	-0.389	-0.095	-0.849
STM14_1543	STM1276	STM14_1543	putative periplasmic protein	0.005	0	0.013	-0.781	-0.89	-0.627
STM14_1298		STM14_1298	hypothetical protein	0.072	0	0.013	0.44	-0.711	-0.808
STM14_1483		STM14_1483	SspH1	0.021	0	0.013	0.535	-0.921	-0.88
STM14_4072	STM3377	STM14_4072	putative sulfite oxidase subunit YedY	0.001	0	0.013	0.871	0.625	0.719
STM14_0859		STM14_0859	hypothetical protein	0.001	0	0.013	1.337	-1.251	-1.254
STM14_5097	STM4240	yjbJ	putative stress-response protein	0.007	0.001	0.013	-1.053	0.756	1.11
STM14_0641	STM0549	fimZ	transcriptional regulator FimZ	0.092	0.002	0.013	0.318	-0.481	-0.732
STM14_2491	STM2007	STM14_2491	TPR repeat-containing protein	0.005	0.002	0.013	0.99	-0.869	-0.983
STM14_0642	STM0550	fimY	putative regulatory protein	0.188	0.01	0.013	0.411	-0.467	-1.023
STM14_2969	STM2415	gltX	glutamyl-tRNA synthetase	0.007	0.015	0.013	-0.533	-0.347	-0.776
STM14_0808	STM0693	fur	ferric uptake regulator	0.043	0.103	0.013	-0.481	0.298	-1.082
STM14_2626	STM2128	yegO	multidrug efflux system subunit MdtC	0.671	0.137	0.013	0.128	-0.285	-0.808
STM14_0379	STM0322	proA	gamma-glutamyl phosphate reductase	0.031	0.149	0.013	-0.44	0.216	-0.8
STM14_4659	STM3863	STM14_4659	putative permease	0	0.418	0.013	1.305	0.18	1.1
STM14_3264	STM2663	yfiO	outer membrane protein assembly complex subunit YfiO	0.053	0.524	0.013	-0.659	0.147	0.863
STM14_0684	STM0586	fes	enterobactin/ferric enterobactin esterase	0.192	0.891	0.013	0.283	-0.023	-0.911
STM14_2523	STM2035	cbiA	cobyrinic acid a,c-diamide synthase	0.033	0	0.014	-0.548	1.793	1.164
STM14_4432	STM3675	sgbH	3-keto-L-gulonate-6-phosphate decarboxylase	0.028	0	0.014	-0.46	0.703	1.062
STM14_2395	STM1974	fliK	flagellar hook-length control protein	0.362	0	0.014	-0.271	1.292	1.416
STM14_4543	STM3767	STM14_4543	putative cytoplasmic protein	0.506	0	0.014	0.233	0.635	0.847
STM14_2414	STM1992	dcm	DNA cytosine methylase	0.301	0	0.014	0.242	0.768	0.903
STM14_3016	STM2458	eutB	ethanolamine ammonia-lyase heavy chain	0.009	0	0.014	0.601	0.969	0.752
STM14_1707	STM1411	ssaK	type III secretion system apparatus protein	0.002	0	0.014	0.788	-0.903	-1.061
STM14_2306		STM14_2306	hypothetical protein	0.005	0	0.014	1.071	-1.159	-1.147
STM14_4138	STM3435	rplV	50S ribosomal protein L22	0	0.002	0.014	-4.102	0.574	1.969
STM14_2844	STM2306	menC	O-succinylbenzoate synthase	0.294	0.005	0.014	-0.28	0.488	0.791
STM14_0187	STM0155	STM14_0187	putative outer membrane protein	0.007	0.041	0.014	-0.736	0.445	1.018
STM14_5226	STM4345	yjeM	putative amino-acid transport protein	0.702	0.199	0.014	0.118	0.241	-0.751
STM14_2598	STM2104	cpsG	phosphomannomutase	0.002	0.365	0.014	1.4	0.212	1.238
STM14_2037	STM1687	pspD	peripheral inner membrane phage-shock protein	0.016	0	0.015	-0.531	0.763	1.136
STM14_4805	STM3996	yihE	serine/threonine protein kinase	0.063	0	0.015	-0.396	0.966	-0.821
STM14_2147	STM1777	hemA	glutamyl-tRNA reductase	0.273	0	0.015	-0.24	1.018	1.047
STM14_4516	STM3750	yicJ	putative transporter	0.852	0	0.015	-0.042	0.933	1.11
STM14_2881		STM14_2881	hypothetical protein	0.817	0	0.015	0.061	-0.594	-1.061
STM14_2040	STM1690	pspA	phage shock protein PspA	0.105	0	0.015	0.352	2.676	2.444
STM14_0085	STM0072	caiB	crotonobetainyl-CoA:carnitine CoA-transferase	0.05	0	0.015	0.404	0.986	0.776
STM14_0694	STM0596	entE	enterobactin synthase subunit E	0.055	0	0.015	0.448	1.122	0.926
STM14_2209	STM1827.S	STM14_2209	putative diguanylate cyclase/phosphodiesterase	0.031	0	0.015	0.554	1.242	1.37
STM14_1708	STM1412	ssaL	type III secretion system apparatus protein	0.015	0	0.015	0.673	-1.509	-1.566
STM14_4159	STM3455	slyD	FKBP-type peptidyl-prolyl cis-trans isomerase	0.012	0	0.015	0.724	0.962	0.824
STM14_0120	STM0101	araD	L-ribulose-5-phosphate 4-epimerase	0.958	0.001	0.015	-0.015	0.674	1.106
STM14_1581		STM14_1581	conserved hypothetical protein	0.363	0.463	0.015	0.265	0.17	-0.937
STM14_1582	STM1303	argD_1	bifunctional succinylornithine transaminase/acetylo	0.042	0.498	0.015	0.709	0.155	1.364
STM14_3969	STM3286	infB	translation initiation factor IF-2	0.089	0.673	0.015	0.429	0.099	1.197
STM14_949	STM0818	STM14_949	hypothetical protein	0.574	0.771	0.015	-0.181	-0.051	-0.754
STM14_3300	STM2692	STM14_3300	HlyD family secretion protein	0.004	0.775	0.015	-0.637	-0.055	-0.675
STM14_4161	STM3457	kefB	glutathione-regulated potassium-efflux system protein	0	0.824	0.015	1.242	0.035	0.663
STM14_5204	STM4327	fxsA	FxsA	0.019	0	0.016	-0.725	-1.118	-0.813
STM14_1812	STM1500	ynfD	putative outer membrane protein	0.019	0	0.016	-0.68	1.144	0.886
STM14_0769	STM0661	rihA	ribonucleoside hydrolase 1	0.559	0	0.016	-0.148	0.836	0.754
STM14_4604	STM2247	ccmH_2	putative heme lyase subunit	0.634	0	0.016	-0.145	1.062	0.77
STM14_1698	STM1402	sseE	secreted effector protein	0.79	0	0.016	0.099	-1.184	-1.553
STM14_1748	STM1450	pdxY	pyridoxamine kinase	0.821	0	0.016	0.125	0.894	1.234
STM14_0593	STM0505	ybbO	short chain dehydrogenase	0.46	0	0.016	0.166	1.102	0.7
STM14_4454	STM3695	yibK	putative tRNA/rRNA methyltransferase YibK	0.051	0	0.016	0.372	0.636	0.684
STM14_0510	STM0431	phnW	2-aminoethylphosphonate--pyruvate transaminase	0.073	0	0.016	0.417	1.132	0.964
STM14_0685	STM0587	ybdZ	putative cytoplasmic protein	0.091	0	0.016	0.42	0.984	0.741
STM14_4090	STM3390	acrE	acriflavine resistance protein E precursor	0	0	0.016	0.934	0.913	1.038
STM14_0281	STM0239	yaeQ	putative cytoplasmic protein	0.064	0.001	0.016	-0.42	0.579	0.993
STM14_3060	STM2496	yfgE	DNA replication initiation factor	0.779	0.001	0.016	0.064	0.8	0.801
STM14_3068	STM2503	STM14_3068	putative diguanylate cyclase	0.279	0.001	0.016	0.23	-0.606	-1.055
STM14_1391	STM1216	mfd	transcription-repair coupling factor	0.002	0.004	0.016	-1.029	0.794	1.238
STM14_4185		STM14_4185	conserved hypothetical protein	0.452	0.006	0.016	0.247	0.796	1.115
STM14_1516	STM1256	STM14_1516	putative ABC transporter protein	0.05	0.008	0.016	0.728	0.465	0.748
STM14_3877	STM3201	glnE	bifunctional glutamine-synthetase adenylyltransferase	0	0.008	0.016	1.582	0.522	0.724
STM14_0560	STM0476	acrA	acridine efflux pump	0.747	0.011	0.016	0.089	0.479	0.694
STM14_3548	STM2944	ygcB	putative helicase	0.912	0.013	0.016	-0.028	-0.452	-1.154
STM14_2346	STM1929	otsB	trehalose-6-phosphate phosphatase	0.176	0.041	0.016	-0.637	0.741	1.644
STM14_0230	STM0193	fhuD	iron-hydroxamate transporter substrate-binding subuni	0.029	0.048	0.016	-0.472	0.278	-0.606
STM14_2503	STM2015	erfK	hypothetical protein	0.263	0.077	0.016	-0.212	0.304	-0.616
STM14_4554	STM3775	STM14_4554	putative glycosyl hydrolase	0.954	0.108	0.016	0.02	0.316	1.07
STM14_2113	STM1749	adhE	bifunctional acetaldehyde-CoA/alcohol dehydrogenase	0	0.182	0.016	-1.703	0.34	0.789
STM14_0833	STM0714	ybgL	hypothetical protein	0.011	0.192	0.016	0.996	-0.295	0.818
STM14_1525	STM1264	aadA	aminoglycoside resistance protein	0.003	0.253	0.016	-0.754	-0.22	-0.893
STM14_2963	STM2409	nupC	nucleoside transport	0.522	0.272	0.016	-0.334	0.327	0.863
STM14_2122	STM1756	purU	formyltetrahydrofolate deformylase	0.039	0.312	0.016	-0.442	-0.154	-0.955
STM14_1095	STM0969	ycaM	putative amino-acid transporter	0	0.452	0.016	1.309	-0.163	-0.676
STM14_1094	STM0968	ycaD	MFS family transporter	0.006	0.469	0.016	0.64	0.122	-1.715
STM14_2888	STM2343	STM14_2888	putative cytoplasmic protein	0.326	0.505	0.016	-0.219	-0.128	-0.781
STM14_0318	STM0271	STM14_0318	putative cytoplasmic protein	0.025	0.542	0.016	-0.927	0.171	0.933
STM14_5409	STM4506	STM14_5409	putative dienelactone hydrolase	0.374	0.542	0.016	-0.154	0.087	-0.707
STM14_1223	STM1078	STM14_1223	putative cytoplasmic protein	0.001	0.717	0.016	-0.796	-0.074	-0.934
STM14_1547	STM1278	yeaN	putative amino acid/amine transport protein	0.343	0.734	0.016	0.279	0.059	-0.742
STM14_1667	STM1373	sufS	selenocysteine lyase	0.425	0.929	0.016	-0.173	-0.017	-0.895
STM14_1742	STM1444	slyA	transcriptional regulator SlyA	0	0	0.017	-1.376	-0.758	-0.609
STM14_2908	STM2361	STM14_2908	putative regulatory protein	0.029	0	0.017	-0.481	-1.041	-1.183
STM14_1774	STM1471	rstB	sensor protein RstB	0.559	0	0.017	-0.141	0.806	1.362
STM14_5357	STM4464	STM14_5357	putative arginine repressor	0.249	0	0.017	0.247	0.879	0.706
STM14_1647	STM1356	ydiO	putative acyl-CoA dehydrogenase	0.232	0	0.017	0.313	-0.635	-0.698
STM14_0890	STM3353	dcoC	oxaloacetate decarboxylase subunit gamma	0.013	0	0.017	0.636	1.458	0.945
STM14_3483	STM2884	sipC	translocation machinery component	0	0.001	0.017	-2.356	-0.547	-1.172
STM14_0435	STM0372	hemB	delta-aminolevulinic acid dehydratase	0.751	0.001	0.017	-0.09	-0.555	-0.954
STM14_1527	STM1266	STM14_1527	putative transcriptional regulator	0.959	0.001	0.017	-0.014	-0.532	-0.951
STM14_3346	STM2775	iroD	enterochelin esterase	0.34	0.001	0.017	0.263	0.901	1.116
STM14_5394	STM4497	STM14_5394	putative cytoplasmic protein	0.028	0.001	0.017	0.526	-0.619	-1.117
STM14_0448	STM0380	ddl_1	D-alanyl-alanine synthetase A	0.36	0.006	0.017	-0.222	0.688	0.935
STM14_0547	STM0463	amtB	ammonium transporter	0.022	0.006	0.017	0.568	0.391	0.753
STM14_2451		STM14_2451	hypothetical protein	0	0.013	0.017	1.645	0.492	0.738
STM14_3037	STM2476	ypfG	putative periplasmic protein	0.077	0.02	0.017	0.744	0.404	1.172
STM14_5362		STM14_5362	conserved hypothetical protein	0.141	0.037	0.017	0.675	-0.756	-2.686
STM14_0507	STM0429	phnS	2-aminoethylphosphonate transporter	0.055	0.044	0.017	-0.394	0.407	1.023
STM14_2646	STM2145	yegW	putative regulatory protein	0.009	0.045	0.017	-0.578	0.338	-0.718
STM14_4181	STM3473	yhfC	hypothetical protein	0.999	0.064	0.017	0	0.361	0.937
STM14_3669	STM3038	STM14_3669	putative metalloendopeptidase	0.201	0.12	0.017	0.249	-0.234	-0.777
STM14_3891	STM3214	yqjH	putative transporter	0.007	0.192	0.017	0.538	-0.223	-1.21
STM14_1509	STM1251	STM14_1509	putative molecular chaperone	0.176	0	0.018	-0.497	-1.422	-1.414
STM14_5576	PSLT053	parB	plasmid partition protein B	0.124	0	0.018	0.315	-0.694	-0.985
STM14_964	STM0830	glnH	glutamine ABC transporter periplasmic protein	0.09	0	0.018	0.405	0.953	1.112
STM14_4310	STM3582	yhhT	putative permease	0.031	0	0.018	0.46	0.76	0.661
STM14_5492	STM4572	stjB	putative fimbrial usher protein	0.003	0	0.018	0.815	-0.886	-1.067
STM14_4703	STM3906	STM14_4703	putative cytoplasmic protein	0.409	0.01	0.018	0.208	-0.466	-0.989
STM14_4441	STM3683	selA	selenocysteine synthase	0.287	0.014	0.018	0.255	0.432	1.401
STM14_5167	STM4295	adiY	transcriptional activator	0.869	0.015	0.018	0.039	-0.37	-0.766
STM14_4680	STM3883	rbsC	ribose ABC transporter permease protein	0.076	0.019	0.018	-0.445	-0.503	-0.987
STM14_5244	STM4363	hflK	FtsH protease regulator HflK	0.044	0.024	0.018	-0.736	-0.429	1.037
STM14_4478	STM3717	rfaJ	lipopolysaccharide glucosyltransferase	0.587	0.028	0.018	0.117	-0.454	0.96
STM14_1595	STM1313	celB	N,N'-diacetylchitobiose-specific PTS system transport	0.457	0.03	0.018	0.174	-0.382	-0.935
STM14_2557	STM2066	sopA	secreted effector protein	0.026	0.102	0.018	0.544	0.264	0.655
STM14_2789	STM2260	napD	assembly protein for periplasmic nitrate reductase	0	0.115	0.018	-1.435	0.255	-0.689
STM14_3436	STM2843	hydN	electron transport protein HydN	0.341	0.116	0.018	0.261	-0.312	-1.001
STM14_0600	STM0510	sfbA	putative ABC-type transport system ATPase component	0.755	0.168	0.018	-0.063	-0.207	-0.598
STM14_1600	STM1318	katE	hydroperoxidase II	0.219	0.262	0.018	0.391	0.253	0.847
STM14_0527	STM0446	bolA	transcriptional regulator BolA	0.076	0.628	0.018	-0.458	-0.123	-1.076
STM14_3383	STM2802	ygaM	hypothetical protein	0	0.69	0.018	-1.268	-0.071	1.027
STM14_0186		STM14_0186	hypothetical protein	0.922	0.952	0.018	-0.026	-0.014	-0.766
STM14_3365	STM2789	STM14_3365	hypothetical protein	0.754	0	0.019	0.063	0.748	1.049
STM14_5345	STM4453	treC	trehalose-6-phosphate hydrolase	0.372	0	0.019	0.207	0.832	0.623
STM14_2655	STM2152	stcA	putative fimbrial-like protein	0.303	0	0.019	0.402	-0.842	-1.156
STM14_2256	STM1862	pagO	integral membrane protein	0.028	0	0.019	0.423	-0.79	-0.792
STM14_4040	STM3348	degQ	serine endoprotease	0	0	0.019	1.262	1.129	0.914
STM14_4528	STM3758	fidL	putative inner membrane protein	0	0	0.019	1.754	-1.49	-0.913
STM14_2218	STM1836	STM14_2218	putative penicillin-binding protein 3	0.592	0.004	0.019	0.144	-0.479	-1.083
STM14_2696	STM2189	mglA	galactose/methyl galaxtoside transporter ATP-binding	0.693	0.044	0.019	0.102	0.437	1.22
STM14_3673	STM3041c	prfB	peptide chain release factor 2	0.564	0.059	0.019	0.168	0.356	1.027
STM14_4459	STM3699	cysE	serine acetyltransferase	0.017	0.073	0.019	-0.508	0.259	-0.85
STM14_5577	PSLT054	samB	SamB	0.231	0.075	0.019	0.327	-0.262	0.692
STM14_2861	STM2320	nuoJ	NADH dehydrogenase subunit J	0.146	0.084	0.019	0.447	-0.269	-0.801
STM14_3246	STM2649	trxC	thioredoxin 2	0.1	0.112	0.019	-0.329	0.264	-0.692
STM14_1380	STM1206	ycfL	putative outer membrane lipoprotein	0.494	0.229	0.019	0.134	0.173	-0.641
STM14_0555	STM0471	ylaC	putative inner membrane protein	0.17	0	0.02	-0.283	0.682	-0.637
STM14_3598	STM2984	csdA	cysteine sulfinate desulfinase	0.261	0	0.02	0.241	1.227	1.072
STM14_5140	STM4274	yjcH	putative inner membrane protein	0.161	0	0.02	0.269	0.702	0.77
STM14_3591	STM2977	fucK	L-fuculokinase	0.016	0	0.02	0.67	0.721	0.667
STM14_4004	STM3316	yrbI	3-deoxy-D-manno-octulosonate 8-phosphate phosphatase	0	0	0.02	1.793	1.311	0.749
STM14_4066	STM3372	mreD	rod shape-determining protein MreD	0	0	0.02	2.046	1.032	0.632
STM14_0319	STM0272	STM14_0319	putative chaperone ATPase	0.843	0.001	0.02	-0.053	-0.542	-0.825
STM14_5074	STM4220	lysC	aspartate kinase III	0.169	0.001	0.02	0.502	0.735	0.946
STM14_1968	STM1627	STM14_1968	alcohol dehydrogenase class III	0.583	0.01	0.02	0.11	-0.477	-0.639
STM14_0219	STM0185	yadB	glutamyl-Q tRNA(Asp) synthetase	0.091	0.028	0.02	0.664	0.432	0.834
STM14_5456	STM4541	mdoB	phosphoglycerol transferase I	0.849	0.045	0.02	-0.066	0.392	0.878
STM14_1169	STM1029	STM14_1169	hypothetical protein	0.024	0.071	0.02	0.923	0.35	0.715
STM14_4846	STM4032	STM14_4846	putative acetyl esterase	0.016	0.142	0.02	1.111	-0.255	-1.954
STM14_0558	STM0474	ybaJ	hypothetical protein	0.15	0.157	0.02	0.31	0.245	-0.879
STM14_0277	STM0235	yaeR	hypothetical protein	0.007	0.292	0.02	0.905	0.219	1.017
STM14_4030	STM3339	nanA	N-acetylneuraminate lyase	0	0.393	0.02	1.723	-0.122	0.597
STM14_5112	STM4254	uvrA	excinuclease ABC subunit A	0.059	0.571	0.02	0.639	0.132	1.079
STM14_1160	STM1021	STM14_1160	hypothetical protein	0.065	0.715	0.02	0.349	-0.056	-0.599
STM14_4421	STM3665	avtA	valine--pyruvate transaminase	0.001	0.831	0.02	-0.937	0.041	0.682
STM14_2547	STM2058	pduX	propanediol utilization protein	0.659	0.891	0.02	-0.095	-0.025	-0.787
STM14_4215	STM3500	pckA	phosphoenolpyruvate carboxykinase	0	0	0.021	-1.122	0.794	0.669
STM14_5103	STM4245	qor	quinone oxidoreductase, NADPH-dependent	0.035	0	0.021	-0.444	0.636	0.763
STM14_0088	STM0074	caiT	L-carnitine/gamma-butyrobetaine antiporter	0.058	0	0.021	-0.325	0.852	1.126
STM14_3715	STM3074	STM14_3715	putative ABC-type cobalt transport system ATP-binding com	0.345	0	0.021	0.186	0.88	0.71
STM14_4874	STM4051	STM14_4874	putative outer membrane protein	0.127	0	0.021	0.478	-0.812	1.012
STM14_0596	STM0508	ybbP	putative inner membrane protein	0	0	0.021	1.686	1.096	0.837
STM14_2424	STM1999	STM14_2424	putative cytoplasmic protein	0.071	0.003	0.021	0.386	-0.53	-0.673
STM14_1959	STM1620	STM14_1959	putative oxidase	0.002	0.003	0.021	1.017	-0.695	-1.087
STM14_1753	STM1454	ydgQ	SoxR-reducing system protein RsxE	0.005	0.004	0.021	0.909	-0.517	-1.682
STM14_0732	STM0629	cspE	cold shock protein CspE	0	0.005	0.021	-2.965	-0.896	-0.726
STM14_1745	STM1447	mliC	lysozyme inhibitor	0.94	0.009	0.021	0.025	0.425	0.909
STM14_5364	STM4469	argI	ornithine carbamoyltransferase subunit I	0.006	0.108	0.021	0.578	0.318	0.835
STM14_0276	STM0234	ldcC	lysine decarboxylase 2	0.87	0.302	0.021	-0.037	0.169	0.933
STM14_3750	STM3106	ansB	L-asparaginase II	0.021	0.359	0.021	-0.761	0.148	0.861
STM14_2184	STM1807	dsbB	disulfide bond formation protein B	0.007	0.455	0.021	-0.675	0.137	-0.784
STM14_4047	STM3355	STM14_4047	tartrate dehydratase subunit alpha	0	0.494	0.021	1.543	0.109	0.933
STM14_3701	STM3063	rpiA	ribose-5-phosphate isomerase A	0.4	0.529	0.021	0.273	-0.148	1.853
STM14_2096	STM1733	STM14_2096	putative ferredoxin	0.325	0.536	0.021	-0.315	-0.12	-1.453
STM14_0118	STM0098	STM14_0118	putative secreted protein	0.264	0.565	0.021	-0.299	0.149	0.823
STM14_4119	STM3416	rpsD	30S ribosomal protein S4	0	0.625	0.021	-1.978	-0.104	0.582
STM14_5475	STM4557	holD	DNA polymerase III subunit psi	0.016	0	0.022	-0.755	1.153	0.766
STM14_1045	STM0930	orfB	hypothetical protein	0.275	0	0.022	0.233	-0.862	-0.769
STM14_4457	STM3697	STM14_4457	putative mandelate racemase	0.281	0	0.022	0.264	0.892	0.701
STM14_5403	STM4502	STM14_5403	putative cytoplasmic protein	0.11	0	0.022	0.353	-0.61	-0.737
STM14_3005	STM2447	STM14_3005	hypothetical protein	0.018	0	0.022	0.614	-0.929	-0.961
STM14_3982	STM3297	rrmJ	23S rRNA methyltransferase J	0.003	0	0.022	0.786	0.897	0.609
STM14_0523	STM0443	cyoA	cytochrome o ubiquinol oxidase subunit II	0.362	0.001	0.022	0.335	0.862	0.992
STM14_5284	STM4400	ytfF	putative cationic amino acid transporter	0.049	0.004	0.022	0.57	-0.455	-0.906
STM14_3671	STM3039	idi	isopentenyl-diphosphate delta-isomerase	0.416	0.006	0.022	0.284	0.451	-0.761
STM14_2059		STM14_2059	conserved domain protein	0.615	0.01	0.022	-0.125	-0.48	-0.858
STM14_2033	STM1683	tyrR	DNA-binding transcriptional regulator TyrR	0.252	0.016	0.022	-0.22	-0.388	-0.651
STM14_0738		STM14_0738	hypothetical protein	0.134	0.039	0.022	-0.296	-0.319	-0.729
STM14_2796	STM2266	apbE	thiamine biosynthesis lipoprotein ApbE	0.079	0.099	0.022	0.419	-0.306	-1.015
STM14_2280	STM1875	yobA	hypothetical protein	0.007	0.143	0.022	-0.481	-0.237	-0.809
STM14_4783	STM3977	rfaH	transcriptional activator RfaH	0.217	0.205	0.022	-0.26	0.214	-0.953
STM14_4644	STM3849	yieE	putative cytoplasmic protein	0.038	0.314	0.022	0.719	-0.164	0.873
STM14_3397	STM2813	emrR	transcriptional repressor MprA	0.547	0.393	0.022	-0.161	0.133	-1.057
STM14_4901	STM4076	ydeZ	putative sugar transport protein	0.897	0.646	0.022	0.048	0.09	-0.76
STM14_1699	STM1403	sscB	secretion system chaparone	0.049	0	0.023	-0.449	-1.025	-0.812
STM14_3841	STM3169	STM14_3841	putative periplasmic dicarboxylate-binding protein	0.881	0	0.023	-0.037	0.75	0.706
STM14_3661	STM3031	STM14_3661	Ail/OmpX-like protein	0.409	0	0.023	0.224	1.137	1.081
STM14_1710	STM1414	ssaV	secretion system apparatus protein SsaV	0.562	0	0.023	0.23	-1.545	-1.053
STM14_2084	STM1721	trpH	hypothetical protein	0.128	0	0.023	0.399	1.113	0.921
STM14_0195	STM0163	pdxA_2	4-hydroxythreonine-4-phosphate dehydrogenase 2	0.036	0	0.023	0.47	0.721	0.997
STM14_3017	STM2459	eutA	reactivating factor for ethanolamine ammonia lyase	0.012	0	0.023	0.54	1.022	0.864
STM14_2854		STM14_2854	hypothetical protein	0.023	0	0.023	0.594	-1.128	-1.158
STM14_2663	STM2159	yehU	putative sensor kinase	0.025	0	0.023	0.618	-1.24	-1.284
STM14_1215	STM1071	sulA	SOS cell division inhibitor	0.354	0.001	0.023	-0.219	-0.728	-1.39
STM14_0196	STM0164	STM14_0196	putative transcriptional regulator	0.259	0.001	0.023	0.311	0.726	0.958
STM14_0046	STM0037	STM14_0046	putative cytoplasmic protein	0.457	0.002	0.023	0.192	-0.587	-0.856
STM14_2056	STM1702	rnb	exoribonuclease II	0.147	0.003	0.023	-0.571	0.867	1.476
STM14_3862	STM3188	ygiC	putative glutathionylspermidine synthase	0.532	0.004	0.023	-0.194	0.568	0.78
STM14_0316	STM0269	STM14_0316	putative cytoplasmic protein	0.003	0.024	0.023	-0.88	0.371	0.858
STM14_4782	STM3976.S	yigW	DNase TatD	0.008	0.025	0.023	0.576	0.407	1.073
STM14_1610	STM1326	pfkB	6-phosphofructokinase 2	0.001	0.04	0.023	-1.229	0.422	0.78
STM14_0019	STM0017	STM14_0019	hypothetical protein	0.009	0.04	0.023	1.011	-0.551	-1.481
STM14_3491	STM2892	invJ	needle length control protein	0.243	0.048	0.023	-0.276	-0.384	-0.938
STM14_0514	STM0435	yajQ	nucleotide-binding protein	0.465	0.053	0.023	-0.14	-0.301	-0.853
STM14_1835	STM1517	ydeD	O-acetylserine/cysteine export protein	0.345	0.142	0.023	-0.173	-0.271	-1.105
STM14_3811	STM3147	hybC	hydrogenase 2 large subunit	0.151	0.196	0.023	-0.342	0.271	0.812
STM14_1396	STM1221	cobB	NAD-dependent deacetylase	0.541	0.552	0.023	-0.118	0.111	-0.787
STM14_1375	STM1202	ycfH	putative metallodependent hydrolase	0.197	0.896	0.023	0.243	0.028	-0.762
STM14_3824	STM3158	exbD	biopolymer transport protein ExbD	0.67	0.95	0.023	0.122	-0.011	-0.706
STM14_4537		STM14_4537	hypothetical protein	0.88	0.966	0.023	0.036	0.011	-1.085
STM14_1049	STM0934	ltaA	L-threonine aldolase	0.025	0	0.024	-0.633	0.884	0.615
STM14_1713	STM1417	ssaP	type III secretion system apparatus protein	0.165	0	0.024	-0.328	-0.752	-0.919
STM14_3014	STM2456	eutL	putative carboxysome structural protein	0.702	0	0.024	-0.11	1.437	1.148
STM14_5170	STM4297	melR	DNA-binding transcriptional regulator MelR	0.956	0	0.024	0.014	0.729	0.971
STM14_0511	STM0432	phnX	phosphonoacetaldehyde hydrolase	0.945	0	0.024	0.025	1.196	1.148
STM14_5163	STM4291	basS	sensor protein BasS/PmrB	0.232	0	0.024	0.269	0.913	0.732
STM14_4056	STM3362	STM14_4056	putative periplasmic protein	0.013	0	0.024	0.798	0.822	0.772
STM14_3991	STM3304	rplU	50S ribosomal protein L21	0.001	0	0.024	0.818	1.006	1.16
STM14_4016	STM3328	arcB	aerobic respiration control sensor protein ArcB	0	0	0.024	1.25	1.057	0.849
STM14_1386	STM1212	ycfJ	hypothetical protein	0.324	0.001	0.024	-0.225	0.571	0.914
STM14_0348	STM0295	STM14_0348	putative cytoplasmic protein	0.001	0.001	0.024	0.776	-0.61	-0.712
STM14_4050	STM3358	STM14_4050	putative regulatory protein	0.141	0.005	0.024	0.952	0.933	0.645
STM14_3708	STM3068	fba	fructose-bisphosphate aldolase	0	0.007	0.024	-1.377	0.452	0.884
STM14_5128	STM4266	soxR	redox-sensing transcriptional activator	0.559	0.008	0.024	0.139	0.503	-1.712
STM14_3119		STM14_3119	hypothetical protein	0.218	0.009	0.024	-0.276	0.521	-0.703
STM14_3242	STM2645	yfiK	neutral amino-acid efflux protein	0.479	0.01	0.024	-0.145	-0.433	-0.942
STM14_4841	STM4027	rbn	ribonuclease BN	0.001	0.01	0.024	0.838	0.446	0.993
STM14_1770	STM1468	fumA	fumarase A	0	0.015	0.024	-1.507	-0.506	0.863
STM14_4369	STM3625	yhjV	putative transport protein	0.335	0.016	0.024	0.237	-0.473	-0.73
STM14_0146	STM0120	mraW	S-adenosyl-methyltransferase MraW	0.169	0.021	0.024	-0.252	-0.368	-0.954
STM14_5230	STM4349	yjeQ	ribosome-associated GTPase	0.767	0.023	0.024	-0.09	-0.389	-0.921
STM14_5260	STM4378	yjfN	putative inner membrane protein	0.037	0.051	0.024	-0.453	0.367	0.724
STM14_5215	STM4335	ecnA	putative entericidin A precursor	0.339	0.245	0.024	0.202	0.166	-0.599
STM14_5377	STM4481	idnR	L-idonate regulator	0.955	0.261	0.024	0.021	-0.256	0.796
STM14_5528	PSLT003	repC	DNA replication	0.015	0.656	0.024	0.776	0.084	-0.581
STM14_4128	STM3425	rplF	50S ribosomal protein L6	0.008	0.928	0.024	-0.85	0.018	0.821
STM14_3377	STM2799	stpA	DNA binding protein, nucleoid-associated	0.001	0.967	0.024	0.906	-0.006	-0.846
STM14_0754	STM0646	holA	DNA polymerase III subunit delta	0.537	0	0.025	-0.145	0.926	0.747
STM14_2659	STM2156	yehR	putative lipoprotein	0.033	0	0.025	0.535	-0.865	-0.983
STM14_4280	STM3554	ugpC	glycerol-3-phosphate transporter ATP-binding subunit	0.02	0	0.025	0.677	0.777	1.034
STM14_4070	STM3375	yhdA	regulatory protein CsrD	0	0	0.025	0.858	0.919	0.749
STM14_3632	STM3008	tas	putative aldo-keto reductase	0.021	0.001	0.025	-0.758	0.633	0.805
STM14_5178	STM4305.S	STM14_5178	putative anaerobic dimethylsulfoxide reductase subunit A	0.223	0.001	0.025	-0.36	0.627	1.042
STM14_982		STM14_982	hypothetical protein	0.01	0.002	0.025	0.801	-0.629	-0.783
STM14_4371	STM3627	dppD	dipeptide transporter ATP-binding subunit	0.083	0.003	0.025	0.397	0.631	0.97
STM14_5518	STM4597	STM14_5518	putative periplasmic protein	0.551	0.009	0.025	0.144	-0.533	-0.923
STM14_5331	STM4440	STM14_5331	putative cytoplasmic protein	0.004	0.012	0.025	0.782	-0.458	-1.106
STM14_5105	STM4247	alr	alanine racemase	0.397	0.016	0.025	0.244	0.499	1.057
STM14_4272	STM3547.Sc	STM14_4272	putative transcriptional regulator	0.25	0.028	0.025	0.351	0.481	1.482
STM14_2363	STM1945	pgsA	phosphatidylglycerophosphate synthetase	0.57	0.039	0.025	-0.17	0.354	-1.739
STM14_4702	STM3905	ilvA	threonine dehydratase	0.158	0.068	0.025	0.346	-0.334	0.73
STM14_5462		STM14_5462	conserved hypothetical protein	0.05	0.258	0.025	0.633	-0.197	-0.756
STM14_0372	STM0316	pepD	aminoacyl-histidine dipeptidase	0.016	0.491	0.025	-0.489	0.117	-1.128
STM14_3704		STM14_3704	conserved hypothetical protein	0.789	0.768	0.025	0.071	0.058	-0.599
STM14_2645	STM2144	yegV	putative sugar kinase	0.037	0.926	0.025	-0.451	0.019	-0.801
STM14_1829	STM1513	STM14_1829	putative cytoplasmic protein	0.012	0	0.026	-0.67	1.113	0.638
STM14_3818	STM3153	yqhA	hypothetical protein	0.331	0	0.026	0.289	-0.776	-1.014
STM14_0880	STM0756	nadA	quinolinate synthetase	0.209	0	0.026	0.454	2.076	1.001
STM14_3995	STM3308	yrbA	putative transcriptional regulator	0.01	0	0.026	0.721	0.93	0.967
STM14_4067	STM3373	mreC	cell wall structural complex MreBCD transmembrane com	0	0	0.026	1.081	1.001	0.883
STM14_0326	STM0278	STM14_0326	putative periplasmic protein	0	0	0.026	1.415	-0.919	-1.125
STM14_1037	STM0886	STM14_1037	putative sulfatase	0.003	0.001	0.026	0.829	-0.629	-0.893
STM14_1864	STM1545	STM14_1864	putative multidrug efflux protein	0.945	0.002	0.026	-0.021	-0.508	-0.86
STM14_3823	STM3157	yghA	oxidoreductase	0.594	0.003	0.026	0.175	0.67	0.835
STM14_2247	STM1856	STM14_2247	putative cytoplasmic protein	0.006	0.02	0.026	-0.862	-0.585	-0.691
STM14_1062	STM0943	cspD	stress response protein	0.256	0.023	0.026	-0.244	0.383	0.66
STM14_4760	STM3957	pldA	phospholipase A	0.001	0.113	0.026	-1.028	-0.285	0.658
STM14_4221	STM3505	feoA	ferrous iron transport protein A	0.004	0.227	0.026	0.784	-0.25	-0.931
STM14_1218	STM1073	yccS	putative transporter	0.184	0.323	0.026	-0.238	0.161	-0.732
STM14_3855	STM3182	yqiA	esterase YqiA	0.738	0.395	0.026	-0.079	-0.171	-0.707
STM14_5218	STM4338	sugE	quaternary ammonium compound-resistance protein SugE	0.762	0.65	0.026	0.073	-0.094	-0.816
STM14_4919	STM4091	hslU	ATP-dependent protease ATP-binding subunit	0.176	0.854	0.026	-0.318	0.037	-0.924
STM14_1507		STM14_1507	putative lipoprotein	0.004	0	0.027	-0.628	-1.646	-0.741
STM14_5348	STM4455	treR	trehalose repressor	0.892	0	0.027	-0.034	1.361	1.389
STM14_4139	STM3436	rpsS	30S ribosomal protein S19	0	0.002	0.027	-2.453	0.605	1.767
STM14_3460	STM2863	sitC	putative permease	0.04	0.004	0.027	0.474	0.531	-0.698
STM14_1171	STM1031	STM14_1171	hypothetical protein	0	0.004	0.027	1.172	-0.529	-0.786
STM14_0223	STM0189	hrpB	ATP-dependent RNA helicase HrpB	0.238	0.011	0.027	0.467	0.556	1.025
STM14_5169	STM4296	adi	catabolic arginine decarboxylase	0.039	0.013	0.027	0.819	0.43	1.662
STM14_1664	STM1370	sufB	cysteine desulfurase activator complex subunit SufB	0.523	0.048	0.027	-0.144	0.312	-0.699
STM14_3001	STM2443	cysU	sulfate/thiosulfate transporter subunit	0.001	0.05	0.027	0.744	0.297	-1.225
STM14_5542	PSLT017	pefC	plasmid-encoded fimbriae, usher protein	0.047	0.366	0.027	0.52	0.143	-0.726
STM14_0425	STM0363	STM14_0425	putative transcriptional regulator	0.49	0.725	0.027	-0.17	-0.065	-0.606
STM14_2717	STM2201	yeiE	putative DNA-binding transcriptional regulator	0.083	0	0.028	-0.392	-0.681	-0.737
STM14_1351	STM1180	flgH	flagellar basal body L-ring protein	0.508	0	0.028	0.2	0.76	1.145
STM14_4855	STM4039	STM14_4855	putative inner membrane lipoprotein	0	0	0.028	1.845	-1.365	-2.957
STM14_2528	STM2039	pudB	polyhedral body protein	0.181	0.002	0.028	-0.554	0.838	1.201
STM14_4107	STM3404	smg	hypothetical protein	0.003	0.024	0.028	1.08	0.392	0.622
STM14_1262		STM14_1262	conserved hypothetical protein	0.179	0.127	0.028	0.323	-0.29	-1.042
STM14_0335	STM0287	STM14_0335	putative periplasmic protein	0.633	0.319	0.028	-0.111	-0.219	-0.886
STM14_2691	STM2184	sanA	hypothetical protein	0.798	0.565	0.028	-0.044	0.1	0.666
STM14_0427	STM0365	yahN	putative transport protein	0.627	0.566	0.028	-0.13	-0.112	-0.595
STM14_4842	STM4028	yihZ	D-tyrosyl-tRNA deacylase	0.805	0.646	0.028	-0.103	0.11	0.764
STM14_5358	STM4465	STM14_5358	ornithine carbamoyltransferase	0.024	0.692	0.028	-0.814	-0.093	0.762
STM14_0867	STM0745	tolQ	colicin uptake protein TolQ	0.618	0.942	0.028	-0.12	0.012	-0.659
STM14_4117	STM3414	rplQ	50S ribosomal protein L17	0.005	0	0.029	-1.01	0.851	1.238
STM14_2769	STM2241	sspH2	leucine-rich repeat-containing protein	0.012	0	0.029	-0.634	-1.372	-0.564
STM14_2601	STM2106	wcaI	glycosyl transferase	0.043	0	0.029	0.573	0.629	0.668
STM14_3998	STM3310	yrbC	putative transport protein	0.002	0	0.029	0.621	0.873	0.714
STM14_3981	STM3296	hflB	ATP-dependent metalloprotease	0.006	0	0.029	0.639	0.786	1.047
STM14_4792	STM3986	trkH	potassium transporter	0.341	0.004	0.029	0.209	-0.591	-0.592
STM14_2149	STM1778	lolB	outer membrane lipoprotein LolB	0.001	0.01	0.029	-0.646	0.412	0.76
STM14_4710	STM3912	rep	ATP-dependent DNA helicase Rep	0.507	0.039	0.029	-0.173	0.375	0.947
STM14_4219	STM3504	yhgF	putative RNase R	0.236	0.083	0.029	0.437	0.357	0.821
STM14_5281	STM4397	fklB	peptidyl-prolyl cis-trans isomerase	0.005	0.317	0.029	-0.64	0.164	0.95
STM14_2735	STM2213	yeiU	putative permease	0.387	0.519	0.029	-0.33	-0.15	0.926
STM14_0584	STM0496	ybaP	putative cytoplasmic protein	0.481	0.73	0.029	0.162	0.072	-0.887
STM14_2772	STM2244	STM14_2772	virulence protein	0.002	0.835	0.029	1.164	-0.049	-0.877
STM14_3987		STM14_3987	hypothetical protein	0.924	0	0.03	-0.145	2.915	-1.368
STM14_2958	STM2405	STM14_2958	indolepyruvate decarboxylase	0.339	0	0.03	0.227	0.805	0.586
STM14_1079	STM0957	cydD	cysteine/glutathione ABC transporter membrane/ATP-bin	0.465	0	0.03	0.227	0.91	1.111
STM14_2242	STM1854	STM14_2242	putative inner membrane protein	0.331	0	0.03	0.301	-1.189	-1.929
STM14_0241	STM0202	hemL	glutamate-1-semialdehyde aminotransferase	0.061	0.001	0.03	-0.464	0.569	0.582
STM14_2349		STM14_2349	hypothetical protein	0.006	0.003	0.03	0.844	-0.951	-1.353
STM14_5400	STM4500	yjhP	putative SAM-dependent methyltransferase	0.821	0.022	0.03	0.086	0.57	0.792
STM14_0622	STM0532	arcC	carbamate kinase	0.083	0.059	0.03	0.398	-0.373	0.767
STM14_0416	STM0356	STM14_0416	putative inner membrane protein	0.022	0.08	0.03	0.517	-0.259	-0.689
STM14_3810	STM3146	hybD	hydrogenase 2 maturation endopeptidase	0.01	0.081	0.03	-0.518	-0.296	-0.858
STM14_5246	STM4365	yjeT	putative inner membrane protein	0.082	0.457	0.03	0.43	-0.117	-0.805
STM14_2070	STM1712	acnA	aconitate hydratase	0.084	0	0.031	-0.406	1.085	0.559
STM14_2720	STM2203	nfo	endonuclease IV	0.988	0	0.031	-0.004	1.269	0.865
STM14_0922	STM0796	bioC	biotin biosynthesis protein BioC	0.33	0	0.031	0.219	1.078	1.274
STM14_1009	STM0860	STM14_1009	putative inner membrane protein	0.29	0	0.031	0.387	0.704	-0.724
STM14_0177	STM0148	STM14_0177	putative cytoplasmic protein	0.139	0	0.031	0.403	0.703	0.719
STM14_0123	STM0104	araC	DNA-binding transcriptional regulator AraC	0.001	0	0.031	0.687	0.752	0.583
STM14_4473	STM3712	rfaC	ADP-heptose:LPS heptosyl transferase I	0.799	0.002	0.031	-0.068	0.606	0.873
STM14_3476	STM2877	iagB	invasion protein precursor	0.155	0.039	0.031	-0.94	0.452	0.588
STM14_4187	STM3477	cysG	siroheme synthase	0.674	0.052	0.031	-0.241	0.477	0.996
STM14_1162	STM1022	STM14_1162	putative molecular chaperone	0.653	0.097	0.031	0.11	-0.279	-0.972
STM14_4126	STM3423	rpsE	30S ribosomal protein S5	0	0.137	0.031	-3.162	-0.272	0.739
STM14_3540	STM2936	iap	alkaline phosphatase isozyme conversion aminopeptidase	0.861	0.319	0.031	-0.037	-0.15	-0.803
STM14_3582	STM2971	sdaB	L-serine dehydratase/L-threonine deaminase 2	0.703	0.543	0.031	0.143	0.123	0.87
STM14_5005	STM4164	thiC	thiamine biosynthesis protein ThiC	0.019	0.71	0.031	-0.851	0.088	0.904
STM14_2848	STM2310	menF	menaquinone-specific isochorismate synthase	0.129	0.923	0.031	-0.549	-0.021	0.807
STM14_0624	STM0534	purE	phosphoribosylaminoimidazole carboxylase catalytic su	0.108	0	0.032	-0.379	0.724	0.988
STM14_2836	STM2298	pmrF	undecaprenyl phosphate 4-deoxy-4-formamido-L-arabinos	0.657	0	0.032	0.124	0.914	0.918
STM14_3416	STM2828	recX	recombination regulator RecX	0.151	0	0.032	0.472	-0.772	-1.176
STM14_4872		STM14_4872	hypothetical protein	0	0	0.032	1.046	-1.167	-1.721
STM14_4489	STM3727	rpmG	50S ribosomal protein L33	0.266	0.002	0.032	-0.325	0.593	-0.829
STM14_4361		STM14_4361	hypothetical protein	0.638	0.002	0.032	-0.127	-0.525	-0.592
STM14_3105	STM2532	STM14_3105	putative inner membrane lipoprotein	0.343	0.002	0.032	0.235	-0.535	-1.457
STM14_3827	STM3161	metC	cystathionine beta-lyase	0.563	0.019	0.032	0.11	-0.389	-0.604
STM14_4541	STM3765	yicL	putative permease	0.844	0.055	0.032	-0.049	-0.321	-0.597
STM14_4320	STM3591	uspA	universal stress protein A	0	0.09	0.032	-4.346	-0.261	-0.974
STM14_4397	STM3647	yiaF	putative outer membrane lipoprotein	0.943	0.432	0.032	-0.018	-0.124	-0.822
STM14_2660	STM2156A	STM14_2660	hypothetical protein	0.865	0.433	0.032	0.049	-0.146	-0.896
STM14_0691	STM0593	ybdA	enterobactin exporter EntS	0.011	0.479	0.032	0.572	0.122	0.764
STM14_1584	STM1305	astD	succinylglutamic semialdehyde dehydrogenase	0.404	0.49	0.032	0.182	-0.136	1.041
STM14_4130	STM3427.S	rpsN	30S ribosomal subunit protein S14	0.183	0.904	0.032	-0.276	0.022	0.711
STM14_2379		STM14_2379	hypothetical protein	0.375	0	0.033	-0.232	-0.646	-0.942
STM14_1695	STM1399	sscA	secretion system chaparone	0.307	0	0.033	-0.199	-1.762	-1.019
STM14_2000	STM1654	ydaO	C32 tRNA thiolase	0.893	0	0.033	0.033	0.751	0.663
STM14_3993	STM3306	nlp	DNA-binding transcriptional regulator Nlp	0.158	0	0.033	0.292	1.033	1.039
STM14_0739	STM0634	ybeF	putative DNA-binding transcriptional regulator	0.121	0	0.033	0.423	-0.749	-1.172
STM14_2258	STM1864	STM14_2258	putative inner membrane protein	0.083	0	0.033	0.523	-0.705	-1.259
STM14_0822	STM0703	kdpD	sensor protein KdpD	0.029	0	0.033	0.567	0.959	0.624
STM14_4153	STM3449	yheL	tRNA 2-thiouridine synthesizing protein B	0.001	0	0.033	0.736	1.237	0.599
STM14_2332	STM1917	cheB	chemotaxis-specific methylesterase	0.159	0.001	0.033	-0.514	0.626	0.871
STM14_3033	STM2473	talA	transaldolase A	0.001	0.001	0.033	0.791	0.644	0.686
STM14_4347		STM14_4347	hypothetical protein	0	0.001	0.033	1.099	-0.643	-1.402
STM14_5620	PSLT102	traS	conjugative transfer: surface exclusion	0.753	0.002	0.033	-0.101	-0.66	-1.148
STM14_0734	STM0631	ybeM	putative hydrolase	0.559	0.002	0.033	0.161	-0.761	-1.318
STM14_3649		STM14_3649	hypothetical protein	0.151	0.006	0.033	0.352	-0.717	-1.008
STM14_3749	STM3105	yggM	putative periplasmic protein	0.013	0.007	0.033	0.429	-0.409	-0.705
STM14_4298	STM3570	ftsE	cell division protein FtsE	0.892	0.019	0.033	0.029	-0.382	-0.846
STM14_2191	STM1812	ycgM	hypothetical protein	0.545	0.043	0.033	-0.196	0.51	0.77
STM14_2529	STM2040	pduC	propanediol dehydratase large subunit	0.007	0.212	0.033	-0.933	0.226	0.739
STM14_4247	STM3527	STM14_4247	hypothetical protein	0.052	0.214	0.033	0.35	-0.213	-0.718
STM14_3963	STM3281	nlpI	lipoprotein NlpI	0.002	0.301	0.033	-1.729	-0.21	0.813
STM14_0538	STM0454	ybaW	putative esterase	0.941	0.74	0.033	0.022	-0.065	-0.834
STM14_0815	STM0698	pgm	phosphoglucomutase	0.89	0	0.034	0.034	1.128	0.833
STM14_0696	STM0598	entA	2,3-dihydroxybenzoate-2,3-dehydrogenase	0.087	0	0.034	0.658	0.979	0.96
STM14_4031	STM3340	yhcK	transcriptional regulator NanR	0	0	0.034	0.937	0.962	2.303
STM14_2116	STM1751	hns	global DNA-binding transcriptional dual regulator H-NS	0	0.003	0.034	-2.546	0.531	0.675
STM14_0899	STM0774	galK	galactokinase	0.794	0.007	0.034	-0.064	0.428	0.764
STM14_4849	STM4034	fdhE	formate dehydrogenase accessory protein FdhE	0.453	0.011	0.034	-0.305	0.646	0.73
STM14_3322	STM2757	STM14_3322	putative cytoplasmic protein	0.461	0.012	0.034	0.219	0.457	0.913
STM14_4127	STM3424	rplR	50S ribosomal protein L18	0	0.016	0.034	-4.014	-0.424	0.754
STM14_3041	STM2479	aegA	putative oxidoreductase Fe-S binding subunit	0.028	0.018	0.034	0.436	0.38	0.95
STM14_2449		STM14_2449	pro-head protease	0.078	0.033	0.034	0.796	0.359	1.027
STM14_3536	STM2932	ygbE	hypothetical protein	0.106	0.193	0.034	0.443	0.186	-0.595
STM14_3566	STM2958	barA	hybrid sensory histidine kinase BarA	0.47	0.216	0.034	-0.177	-0.181	-0.809
STM14_5004	STM4163	thiE	thiamine-phosphate pyrophosphorylase	0.004	0.219	0.034	-0.798	-0.205	0.74
STM14_2516	STM2028	cbiG	cobalamin biosynthesis protein CbiG	0.097	0.254	0.034	-0.525	0.216	1.209
STM14_3371	STM2795	ygaU	hypothetical protein	0	0.425	0.034	-1.931	-0.161	0.744
STM14_4315	STM3587	yhiI	hypothetical protein	0.117	0.462	0.034	-0.396	-0.159	0.665
STM14_4864	STM4045	rhaD	rhamnulose-1-phosphate aldolase	0.1	0.529	0.034	-0.338	0.104	0.938
STM14_2005	STM1658	ydaL	hypothetical protein	0.079	0.613	0.034	-0.366	-0.114	-0.758
STM14_1674	STM1380	orf32	putative proline iminopeptidase	0.786	0.794	0.034	-0.076	0.065	-0.779
STM14_4061	STM3367	yhcS	putative DNA-binding transcriptional regulator	0.001	0.831	0.034	1.089	-0.04	1.202
STM14_2960	STM2406	STM14_2960	putative oxidoreductase	0.341	0.86	0.034	0.185	0.033	-0.656
STM14_0394	STM0338	stbC	putative fimbrial usher	0.578	0.933	0.034	0.177	-0.016	-0.852
STM14_4026	STM3335	yhcH	putative cytoplasmic protein	0.506	0.97	0.034	0.275	-0.008	0.608
STM14_3350	STM2780	pipB2	secreted effector protein	0.001	0	0.035	-0.892	-2.111	-0.823
STM14_4939	STM4108	gldA_2	glycerol dehydrogenase	0.002	0	0.035	-0.807	0.883	0.953
STM14_0125	STM0106	thiQ	thiamine transporter ATP-binding subunit	0.137	0	0.035	-0.325	0.783	1.41
STM14_3316	STM2751	STM14_3316	putative glucitol-specific PTS enzyme III	0.8	0	0.035	-0.062	0.746	0.664
STM14_0909	STM0783	modC	molybdate transporter ATP-binding protein	0.422	0	0.035	0.189	0.909	0.673
STM14_5122	STM4262	STM14_5122	putative ABC-type bacteriocin/lantibiotic exporter	0.013	0	0.035	0.9	-1.11	-1.676
STM14_3241	STM2644	yfiE	putative transcriptional regulator	0	0	0.035	1.069	-0.725	-0.639
STM14_0391	STM0335	STM14_0391	putative outer membrane protein	0.013	0	0.035	1.167	-1.766	-1.108
STM14_4149	STM3445	tuf_1	elongation factor Tu	0	0.001	0.035	-4.591	-1.03	0.712
STM14_4022	STM3332	yhcG	putative cytoplasmic protein	0	0.001	0.035	2.286	0.772	0.594
STM14_0211	STM0178	yadI	putative PTS enzyme	0.002	0.004	0.035	0.777	0.51	0.822
STM14_5091	STM4234	ubiA	4-hydroxybenzoate octaprenyltransferase	0.097	0.005	0.035	0.416	0.456	0.694
STM14_0169	STM0141	guaC	guanosine 5'-monophosphate oxidoreductase	0.061	0.011	0.035	0.677	0.524	0.762
STM14_2807	STM2273	STM14_2807	putative dehydratase	0.6	0.012	0.035	0.266	-0.71	-1.687
STM14_0092	STM0077	fixC	putative oxidoreductase FixC	0.01	0.014	0.035	0.688	-0.37	-0.7
STM14_3550	STM2945	sopD	secreted effector protein	0.813	0.219	0.035	0.101	0.199	0.833
STM14_2477		STM14_2477	hypothetical protein	0.975	0.476	0.035	-0.009	-0.132	-0.884
STM14_0010	STM0010	htgA	hypothetical protein	0.315	0.526	0.035	-0.293	-0.168	0.607
STM14_2843	STM2305	menE	O-succinylbenzoic acid--CoA ligase	0.006	0.549	0.035	-0.538	0.101	-0.657
STM14_0216	STM0182	panB	3-methyl-2-oxobutanoate hydroxymethyltransferase	0.018	0.594	0.035	-0.808	0.112	0.743
STM14_5337	STM4446	STM14_5337	putative selenocysteine synthase	0.005	0.614	0.035	0.584	0.081	0.676
STM14_2448		STM14_2448	major capsid protein precursor	0.21	0.89	0.035	-0.285	-0.025	-0.691
STM14_4962	STM4127	yijC	DNA-binding transcriptional repressor FabR	0.739	0.901	0.035	0.071	0.023	-0.655
STM14_2591	STM2097	rfbB	dTDP-glucose 4,6 dehydratase	0	0.905	0.035	-0.863	0.017	-0.59
STM14_0857	STM0738	sucC	succinyl-CoA synthetase subunit beta	0.002	0.99	0.035	-0.868	-0.003	0.634
STM14_4141	STM3438	rplW	50S ribosomal protein L23	0	0	0.036	-1.328	0.719	1.763
STM14_0313	STM0266	STM14_0313	putative cytoplasmic protein	0.145	0	0.036	-0.402	1.541	1.512
STM14_0047	STM0038	STM14_0047	putative arylsulfatase	0.856	0	0.036	0.05	-0.814	-0.779
STM14_4036	STM3344	rpsI	30S ribosomal protein S9	0.318	0.002	0.036	0.166	0.43	0.828
STM14_1377	STM1203	ptsG	glucose-specific PTS system IIBC components	0	0.034	0.036	-1.292	-0.294	0.572
STM14_3252	STM2654	kgtP	alpha-ketoglutarate transporter	0.464	0.061	0.036	0.368	-0.512	-0.954
STM14_4446	STM3688	STM14_4446	putative cytoplasmic protein	0.322	0.635	0.036	0.289	0.124	0.834
STM14_4398	STM3648	yiaG	putative transcriptional regulator	0	0.859	0.036	-1.021	0.038	0.75
STM14_0468	STM0396	sbcD	exonuclease subunit SbcD	0.865	0	0.037	0.04	0.735	0.65
STM14_1552	STM1282	yeaK	putative cytoplasmic protein	0.195	0.001	0.037	-0.289	0.569	-0.685
STM14_0227		STM14_0227	hypothetical protein	0.344	0.004	0.037	-0.231	0.603	-0.761
STM14_4017	STM3329	yhcC	putative FeS oxidoreductase	0.114	0.134	0.037	0.491	0.298	0.992
STM14_2174	STM1798	ycgR	putative inner membrane protein	0.085	0.195	0.037	0.341	-0.253	-1.057
STM14_0271	STM0229	lpxB	lipid-A-disaccharide synthase	0.163	0.298	0.037	0.351	0.173	0.748
STM14_2418	STM1995	ompS	putative porin	0.024	0.377	0.037	-0.531	-0.157	-0.769
STM14_0581	STM0493	fsr	putative transport protein	0.618	0.512	0.037	0.168	-0.133	-0.955
STM14_1372	STM1199	yceG	hypothetical protein	0.01	0.622	0.037	0.697	-0.077	-0.892
STM14_3434	STM2842	hypF	hydrogenase maturation protein	0.97	0.852	0.037	0.008	0.034	-0.667
STM14_2269	STM1868A	STM14_2269	lytic enzyme	0.391	0.943	0.037	0.253	-0.016	-0.666
STM14_0587	STM0499	cueR	DNA-binding transcriptional regulator CueR	0.002	0	0.038	-0.641	0.6	-0.591
STM14_1613	STM1329	STM14_1613	putative inner membrane protein	0	0	0.038	1.281	-0.815	-0.879
STM14_0040		STM14_0040	hypothetical protein	0	0	0.038	1.618	-2.431	-0.961
STM14_4000	STM3312	yrbE	putative transport protein	0	0	0.038	2.009	0.758	0.951
STM14_1185	STM1045	STM14_1185	minor tail protein	0.329	0.003	0.038	0.278	0.661	0.771
STM14_3049	STM2486	STM14_3049	putative inner membrane protein	0.804	0.012	0.038	-0.078	-0.648	-0.892
STM14_0022	STM0018	STM14_0022	putative exochitinase	0.006	0.283	0.038	0.495	-0.158	-1.218
STM14_3461	STM2864	sitD	putative permease	0	0	0.039	-1.322	-0.566	-0.683
STM14_1560	STM1286	mipA	MltA-interacting protein A	0.002	0	0.039	-1.134	-0.8	-0.591
STM14_0818	STM0701	speF	ornithine decarboxylase	0.128	0	0.039	-0.548	0.725	0.613
STM14_0908	STM0782	modB	molybdate ABC transporter permease protein	0.795	0	0.039	-0.057	0.795	0.565
STM14_1852	STM1534	STM14_1852	putative hydrogenase	0.403	0	0.039	0.177	0.991	0.641
STM14_2672	STM2167	dld	D-lactate dehydrogenase	0.46	0	0.039	0.222	0.796	0.558
STM14_0055	STM0046	ileS	isoleucyl-tRNA synthetase	0.161	0	0.039	0.396	1.388	1.452
STM14_5076	STM4222.S	yjbE	putative outer membrane protein	0.056	0	0.039	0.405	1.117	0.819
STM14_1058	STM0941	ybjY	macrolide transporter subunit MacA	0	0	0.039	0.882	-0.692	-0.736
STM14_1980	STM1636	STM14_1980	putative ABC-type transport system membrane component	0.639	0.001	0.039	-0.114	-0.569	-1.001
STM14_3298	STM2690	STM14_3298	putative outer membrane efflux protein	0.093	0.001	0.039	0.392	0.734	0.884
STM14_4364	STM3624	yhjU	putative inner membrane protein	0.053	0.001	0.039	0.494	0.601	0.617
STM14_3653	STM3025	STM14_3653	putative cytoplasmic protein	0.016	0.001	0.039	0.526	-0.687	-0.728
STM14_4326	STM3596	yhiR	putative cytoplasmic protein	0.005	0.001	0.039	0.63	0.505	0.618
STM14_2029	STM1681	ycjG	putative chloromuconate cycloisomerase	0.648	0.003	0.039	0.111	-0.538	-0.73
STM14_0792	STM0680	asnB	asparagine synthetase B	0.794	0.006	0.039	-0.062	-0.461	-0.951
STM14_3945	STM3263	yraL	putative methyltransferase	0.109	0.012	0.039	-0.308	-0.437	-0.923
STM14_0579	STM0492	ybaL	putative cation:proton antiport protein	0.073	0.016	0.039	0.862	0.498	1.284
STM14_2129	STM1761	narI	nitrate reductase 1 gamma subunit	0.01	0.023	0.039	-0.834	0.569	0.866
STM14_0282	STM0240	yaeJ	hypothetical protein	0.055	0.024	0.039	0.601	0.47	0.638
STM14_4958	STM4123	argH	argininosuccinate lyase	0.087	0.065	0.039	0.801	0.369	1.518
STM14_1293	STM1130	STM14_1293	putative inner membrane protein	0.042	0.081	0.039	-0.669	0.279	0.784
STM14_3165		STM14_3165	hypothetical protein	0.956	0.121	0.039	-0.021	-0.289	-0.851
STM14_4534	STM3762	cigR	putative inner membrane protein	0.655	0.132	0.039	0.155	-0.287	-0.675
STM14_4984	STM4147	secE	preprotein translocase subunit SecE	0.081	0.136	0.039	0.515	0.337	0.69
STM14_2284	STM1879	ptrB	protease 2	0.756	0.189	0.039	0.094	-0.2	-0.997
STM14_4599	STM3808.S	ibpB	heat shock chaperone IbpB	0.002	0.664	0.039	-2.475	0.087	0.766
STM14_4764	STM3961	pldB	lysophospholipase L2	0.007	0.712	0.039	0.541	0.069	-1.408
STM14_3381	STM2801	ygaC	hypothetical protein	0.309	0.748	0.039	-0.224	0.059	-0.615
STM14_3050	STM2487	purC	phosphoribosylaminoimidazole-succinocarboxamide synth	0.819	0.776	0.039	0.093	-0.061	0.89
STM14_4452	STM3693	lldR	DNA-binding transcriptional repressor LldR	0.97	0	0.04	0.009	0.985	0.604
STM14_4560	STM3781	STM14_4560	putative sugar kinase	0.306	0	0.04	0.256	-0.989	-0.679
STM14_3042	STM2480	narQ	nitrate/nitrite sensor protein NarQ	0.132	0	0.04	0.37	0.943	0.619
STM14_3281	STM2677	ffh	signal recognition particle protein	0.053	0	0.04	0.477	0.701	0.7
STM14_2619		STM14_2619	conserved hypothetical protein	0.003	0	0.04	0.857	1.017	0.598
STM14_4147	STM3444	bfd	bacterioferritin-associated ferredoxin	0	0	0.04	1.344	0.626	-0.935
STM14_2667	STM2163	yehX	putative ABC-type proline/glycine betaine transport s	0.02	0.004	0.04	0.509	-0.482	-0.945
STM14_1887	STM1564	yddX	biofilm-dependent modulation protein	0.512	0.01	0.04	-0.17	-0.493	-0.69
STM14_0645		STM14_0645	conserved hypothetical protein	0.386	0.014	0.04	-0.192	-0.448	-0.655
STM14_2866	STM2325	nuoE	NADH dehydrogenase subunit E	0.003	0.029	0.04	-0.694	-0.452	-0.671
STM14_0060	STM0050	STM14_0060	putative nitrite reductase	0.02	0.036	0.04	0.496	0.349	0.598
STM14_4136	STM3433	rplP	50S ribosomal protein L16	0	0.331	0.04	-3.488	-0.154	1.386
STM14_2415	STM1993	yedJ	hypothetical protein	0.026	0.974	0.04	-0.451	-0.005	-0.885
STM14_2093	STM1730	yciE	putative cytoplasmic protein	0.024	0	0.041	-0.655	0.734	0.97
STM14_4179	STM3472	ppiA	peptidyl-prolyl cis-trans isomerase A (rotamase A)	0.018	0	0.041	1.076	1.514	0.544
STM14_3999	STM3311	yrbD	putative transport protein	0	0.005	0.041	2.001	0.528	0.873
STM14_5201	STM4325	dcuA	anaerobic C4-dicarboxylate transporter	0.155	0.006	0.041	-0.315	-0.54	-0.737
STM14_3020	STM2462	eutJ	ethanolamine utilization protein	0.03	0.01	0.041	0.443	-0.45	-0.79
STM14_3097	STM2525	yfgB	hypothetical protein	0.001	0.026	0.041	0.883	0.354	0.665
STM14_2932	STM2383	mepA	penicillin-insensitive murein endopeptidase	0.728	0.049	0.041	-0.083	0.26	0.598
STM14_3380	STM2800	STM14_3380	putative inner membrane protein	0.983	0.079	0.041	0.006	0.28	-1.678
STM14_5209	STM4331	yjeI	putative outer membrane lipoprotein	0.005	0.198	0.041	-0.498	-0.211	-0.594
STM14_2818	STM2283	glpT	sn-glycerol-3-phosphate transporter	0.21	0.665	0.041	0.373	0.111	0.805
STM14_0675	STM0579	ybdF	hypothetical protein	0.134	0.878	0.041	0.331	0.028	-0.655
STM14_4169	STM3463	yheU	hypothetical protein	0.052	0	0.042	0.385	1.12	0.742
STM14_0205	STM0173	yadH	putative transport protein	0.051	0	0.042	0.526	0.8	0.917
STM14_4087	STM3389	envR	DNA-binding transcriptional regulator EnvR	0	0	0.042	1.005	0.737	0.927
STM14_0254	STM0214	glnD	PII uridylyl-transferase	0.071	0.002	0.042	0.529	0.493	0.619
STM14_5598	PSLT078	traL	conjugative transfer: assembly	0	0.006	0.042	0.879	-0.585	-0.702
STM14_0266	STM0224	yaeT	outer membrane protein assembly factor YaeT	0.042	0.114	0.042	0.549	0.289	0.951
STM14_5080	STM4226	yjbA	phosphate-starvation-inducible protein PsiE	0.003	0.682	0.042	0.895	0.07	-0.601
STM14_2090	STM1727	trpA	tryptophan synthase subunit alpha	0.042	0	0.043	-0.363	0.715	0.874
STM14_3906	STM3225	ygjU	serine/threonine transporter SstT	0.537	0	0.043	-0.223	0.96	1.325
STM14_3533	STM2930	ispD	2-C-methyl-D-erythritol 4-phosphate cytidylyltransfer	0.351	0	0.043	-0.218	1.473	1.033
STM14_2404	STM1983	dsrB	hypothetical protein	0.51	0	0.043	-0.192	-0.835	-0.65
STM14_2285	STM1880	yebE	putative inner membrane protein	0.409	0	0.043	0.198	2.074	0.989
STM14_1349	STM1178	flgF	flagellar basal body rod protein FlgF	0.182	0	0.043	0.234	0.814	0.523
STM14_4158	STM3454	slyX	hypothetical protein	0.083	0	0.043	0.346	1.158	0.868
STM14_3707	STM3067	yggB	mechanosensitive channel MscS	0.084	0	0.043	0.35	0.776	0.586
STM14_5545		STM14_5545	hypothetical protein	0.102	0	0.043	0.376	0.99	0.618
STM14_2384	STM1964	yedD	hypothetical protein	0.024	0	0.043	0.622	1.077	0.839
STM14_4345	STM3610	yhjG	putative inner membrane protein	0	0	0.043	0.846	-0.675	-1.122
STM14_3494	STM2895	invB	secretion chaperone	0.016	0.001	0.043	-0.709	-1.24	-1.014
STM14_4227	STM3510	yhgH	gluconate periplasmic binding protein	0.954	0.003	0.043	0.014	0.652	0.607
STM14_3453	STM2857	hypD	putative hydrogenase formation protein	0	0.004	0.043	-1.681	0.435	0.637
STM14_4204	STM3492	yrfD	putative periplasmic protein	0.155	0.004	0.043	0.241	-0.473	-0.749
STM14_3271	STM2670	aroF	phospho-2-dehydro-3-deoxyheptonate aldolase	0.007	0.004	0.043	0.668	0.576	-0.719
STM14_0840	STM0721	STM14_0840	putative glycosyl transferase	0.272	0.033	0.043	-0.262	-0.629	-1.14
STM14_3739	STM3095	gshB	glutathione synthetase	0.528	0.045	0.043	0.27	0.385	0.747
STM14_2820	STM2285	glpB	anaerobic glycerol-3-phosphate dehydrogenase subunit	0.004	0.048	0.043	0.776	-0.392	0.724
STM14_2785	STM2256	napB	diheme cytochrome c550	0	0.063	0.043	-1.584	0.366	0.59
STM14_2752	STM2226	yejK	nucleoid-associated protein NdpA	0.649	0.075	0.043	0.1	-0.278	-0.639
STM14_0764	STM0656	ybeS	putative molecular chaperone	0.001	0.098	0.043	0.94	-0.331	-1.051
STM14_0204	STM0172	yadG	putative ABC-type multidrug transport system ATPase c	0.136	0.115	0.043	0.344	-0.23	-0.586
STM14_3820	STM3154	STM14_3820	putative ATP-dependent RNA helicase-like protein	0.918	0.133	0.043	0.035	-0.37	-0.591
STM14_0913	STM0787	hutI	imidazolonepropionase	0.05	0.215	0.043	0.658	0.216	0.671
STM14_2188	STM1810	STM14_2188	putative cytoplasmic protein	0.411	0.473	0.043	0.296	-0.137	1.408
STM14_0848	STM0729	abrB	putative transport protein	0.902	0.582	0.043	-0.032	0.091	-0.954
STM14_3154	STM2574	STM14_3154	putative permease	0.007	0.699	0.043	0.99	-0.112	0.938
STM14_3638	STM3013	lysA	diaminopimelate decarboxylase	0.158	0.809	0.043	0.428	-0.061	0.801
STM14_4150	STM3446	fusA	elongation factor G	0.002	0.895	0.043	-1.092	-0.028	0.935
STM14_4186	STM3476	nirC	nitrite transporter NirC	0.001	0.001	0.044	0.909	0.658	0.669
STM14_5454	STM4540.S	STM14_5454	putative glucosamine-fructose-6-phosphate aminotransferas	0.076	0.002	0.044	-0.361	-0.612	-0.808
STM14_1447		STM14_1447	hypothetical protein	0.135	0.008	0.044	0.434	-0.521	-0.92
STM14_5310	STM4419	STM14_5310	sugar transporter	0.144	0.028	0.044	0.315	-0.381	-0.636
STM14_4556	STM3777	STM14_4556	putative cytoplasmic protein	0.911	0.112	0.044	0.024	-0.244	-0.688
STM14_2793	STM2263	yojI	multidrug transporter membrane component/ATP-binding	0.097	0.14	0.044	0.735	0.261	0.923
STM14_4312	STM3584	nikR	nickel responsive regulator	0.327	0.221	0.044	-0.239	-0.202	-0.9
STM14_1248	STM1100	hpaR	4-hydroxyphenylacetate catabolism	0.856	0.237	0.044	-0.143	0.368	0.799
STM14_2519	STM2031	cbiE	cobalt-precorrin-6Y C(5)-methyltransferase	0.256	0	0.045	-0.252	0.671	0.781
STM14_1417		STM14_1417	prophage lambda integrase	0.004	0	0.045	0.676	-0.962	-1.177
STM14_4282	STM3556	ugpA	glycerol-3-phosphate transporter permease	0.03	0.007	0.045	0.479	0.574	0.695
STM14_2336	STM1921	cheA	chemotaxis protein CheA	0.022	0.009	0.045	-0.418	-0.437	-1.126
STM14_4748	STM3947	dapF	diaminopimelate epimerase	0.002	0.027	0.045	-0.896	-0.402	0.718
STM14_1727	STM1430	purR	DNA-binding transcriptional repressor PurR	0.483	0.028	0.045	-0.158	0.35	0.592
STM14_4989	STM4152	rplL	50S ribosomal protein L7/L12	0	0.23	0.045	-3.225	-0.216	-0.674
STM14_1557		STM14_1557	hypothetical protein	0.003	0.893	0.045	-0.706	-0.024	-0.761
STM14_1277	STM1123	STM14_1277	putative periplasmic protein	0.024	0	0.046	0.495	1.516	1.089
STM14_0228	STM0191	fhuA	ferrichrome outer membrane transporter	0.082	0.016	0.046	0.675	0.421	0.811
STM14_1775	STM1472	STM14_1775	putative periplasmic protein	0.22	0.027	0.046	0.398	0.39	0.701
STM14_1198	STM1056	STM14_1198	MsgA-like protein	0.686	0.56	0.046	0.122	0.136	0.78
STM14_3849	STM3177	ygiX	DNA-binding transcriptional regulator QseB	0.194	0	0.047	0.295	0.75	0.602
STM14_2897	STM2351	hisP	histidine/lysine/arginine/ornithine transporter subun	0	0	0.047	1.015	1.129	0.514
STM14_1802	STM1491	STM14_1802	proline/glycine betaine transport system	0.005	0.016	0.047	1.12	-0.537	-0.828
STM14_5037	STM4190	pepE	peptidase E	0.18	0.049	0.047	-0.362	0.37	0.808
STM14_3339	STM2772	hin	DNA-invertase Hin	0.38	0.049	0.047	0.318	0.348	1.046
STM14_0220	STM0186	dksA	DnaK transcriptional regulator DksA	0.928	0.145	0.047	-0.026	0.223	0.65
STM14_2953	STM2401	ddg	lipid A biosynthesis palmitoleoyl acyltransferase	0.001	0.74	0.047	0.731	0.059	-1.661
STM14_2183	STM1806	nhaB	sodium/proton antiporter	0.409	0.891	0.047	0.206	-0.028	-1.353
STM14_2041	STM1691	pspF	phage shock protein operon transcriptional activator	0.009	0	0.048	-0.445	0.691	0.609
STM14_2226	STM1840	yobG	hypothetical protein	0.237	0	0.048	-0.377	-0.812	-0.824
STM14_2098	STM1735	yciB	intracellular septation protein A	0.005	0.005	0.048	-0.732	-0.416	-0.654
STM14_0182	STM0151	pdhR	transcriptional regulator PdhR	0.954	0.013	0.048	-0.014	-0.465	-0.911
STM14_0657	STM0563	STM14_0657	putative transcriptional regulator	0.097	0.017	0.048	-0.635	0.558	0.609
STM14_3847	STM3175	STM14_3847	putative regulatory protein	0	0.017	0.048	1.212	0.411	0.5
STM14_4251	STM3531	STM14_4251	putative dihydroxyacid dehydratase	0.637	0.024	0.048	0.108	-0.399	-0.636
STM14_1791	STM1482	ydgF	multidrug efflux system protein MdtJ	0.437	0.104	0.048	0.201	-0.295	-0.837
STM14_3882	STM3206	folB	bifunctional dihydroneopterin aldolase/dihydroneopter	0.002	0.111	0.048	0.812	-0.319	-0.908
STM14_4763	STM3960	rhtB	homoserine/homoserine lactone efflux protein	0.017	0.262	0.048	-0.832	0.252	0.614
STM14_1270	STM1117	agp	glucose-1-phosphatase/inositol phosphatase	0	0.382	0.048	-1.197	-0.164	0.571
STM14_4456		STM14_4456	hypothetical protein	0.046	0.577	0.048	0.601	0.142	-1.351
STM14_2091	STM1728	yciG	putative cytoplasmic protein	0	0	0.049	-2.482	1.122	0.745
STM14_3519	STM2917	ygbK	putative tRNA synthase	0.229	0	0.049	-0.241	1.133	0.951
STM14_5186	STM4313	STM14_5186	putative cytoplasmic protein	0.628	0	0.049	-0.103	0.915	1.017
STM14_2154	STM1781	ychM	putative sulfate transporter YchM	0.031	0	0.049	0.623	0.801	0.653
STM14_5391	STM4494	STM14_5391	putative ABC-type sugar/spermidine/putrescine transport s	0.029	0.001	0.049	0.468	0.649	0.56
STM14_0548	STM0464	tesB	acyl-CoA thioesterase II	0.269	0.116	0.049	0.233	-0.231	-0.654
STM14_0534	STM0451	hupB	transcriptional regulator HU subunit beta	0	0.128	0.049	-4.141	-0.241	-0.916
STM14_1326	STM1158	STM14_1326	putative inner membrane protein	0.624	0.261	0.049	0.158	-0.206	-0.933
STM14_0832	STM0713	ybgK	putative carboxylase	0.088	0.651	0.049	-0.42	0.075	-0.625
STM14_4752	STM3951	uvrD	DNA-dependent helicase II	0.442	0.683	0.049	0.144	-0.075	-0.716
STM14_5451	STM4537	STM14_5451	putative PTS permease	0.01	0.886	0.049	-0.477	0.024	-0.757
STM14_4105	STM3402	yrdC	putative ribosome maturation factor	0.001	0	0.05	0.981	0.877	0.607
STM14_0635	STM0543	fimA	fimbrin	0.907	0.002	0.05	-0.025	-0.538	-0.706
STM14_2355	STM1937	tyrP	tyrosine-specific transport protein	0.4	0.003	0.05	-0.157	-0.444	-0.754
STM14_1627	STM1340	btuC	vtamin B12-transporter permease	0.006	0.019	0.05	-0.89	0.468	0.521
STM14_0521	STM0441	cyoC	cytochrome o ubiquinol oxidase subunit III	0	0.03	0.05	-1.438	-0.316	-0.549
STM14_5141	STM4275	acs	acetyl-CoA synthetase	0.017	0.167	0.05	0.643	-0.264	0.874
STM14_0393	STM0337	stbD	putative fimbrial usher	0.115	0.905	0.05	0.333	-0.019	-1.475
STM14_1333	STM1164	yceB	hypothetical protein	0.269	0	0.052	-0.288	0.899	0.706
STM14_4049	STM3357	STM14_4049	putative regulatory protein	0	0	0.052	2.341	0.861	1.996
STM14_0842	STM0723	STM14_0842	putative ABC-type polysaccharide/polyol phosphate transpo	0.063	0.001	0.052	-0.542	-1.16	-1.968
STM14_1401		STM14_1401	conserved hypothetical protein	0.083	0.001	0.052	0.397	-0.833	-0.735
STM14_4726	STM3928	wecF	putative entero common antigen polymerase	0.002	0.002	0.052	0.818	0.476	0.591
STM14_0151	STM0125	mraY	phospho-N-acetylmuramoyl-pentapeptide- transferase	0.001	0.002	0.052	1.109	0.524	0.58
STM14_0133	STM0112	leuB	3-isopropylmalate dehydrogenase	0.96	0.005	0.052	-0.012	0.585	1.256
STM14_0139	STM0116	ilvI	acetolactate synthase 3 catalytic subunit	0.034	0.006	0.052	0.642	0.522	1.028
STM14_5370	STM4474	yjgN	putative inner membrane protein	0.093	0.01	0.052	0.532	-0.634	-1.061
STM14_2210	STM1828	yoaE	putative inner membrane protein	0.003	0.334	0.052	-0.928	-0.196	0.756
STM14_3853	STM3180	ygiN	putative cytoplasmic protein	0.729	0	0.053	-0.079	0.852	0.688
STM14_0183	STM0152	aceE	pyruvate dehydrogenase subunit E1	0.833	0	0.053	0.047	-0.647	-0.91
STM14_5008	STM4167	hemE	uroporphyrinogen decarboxylase	0.073	0	0.053	0.355	1.043	0.578
STM14_1294	STM1131	STM14_1294	putative outer membrane protein	0.005	0	0.053	1.209	-1.802	-2.055
STM14_1984	STM1640	ydcF	putative inner membrane protein	0.001	0.001	0.053	-1.182	0.865	1.017
STM14_1987	STM1643	STM14_1987	putative inner membrane protein	0.278	0.001	0.053	0.252	-0.716	-0.545
STM14_0539	STM0455	ybaX	queuosine biosynthesis protein QueC	0.917	0	0.054	-0.027	1.259	1.254
STM14_5438	STM4526	hsdR	type I restriction enzyme EcoKI subunit R	0.993	0	0.054	-0.002	-0.645	-0.503
STM14_4422	STM3666	ysaA	putative oxidoreductase	0.341	0	0.054	0.16	0.614	0.572
STM14_1056	STM0939	ybjD	hypothetical protein	0.076	0.001	0.054	0.668	0.853	0.682
STM14_3328	STM2761	STM14_3328	putative inner membrane protein	0.025	0.004	0.054	0.661	-0.765	-0.955
STM14_5401	STM4501	STM14_5401	hypothetical protein	0.003	0.56	0.054	-0.743	-0.105	-0.52
STM14_0028	STM0021	bcfA	fimbrial subunit	0.037	0.771	0.054	0.745	0.086	1.422
STM14_3560		STM14_3560	hypothetical protein	0.004	0.926	0.054	0.75	-0.02	-0.745
STM14_3470	STM2871	prgK	needle complex inner membrane lipoprotein	0	0	0.055	-1.433	-1.345	-0.815
STM14_1853	STM1535	STM14_1853	putative hydrogenase protein	0.088	0	0.055	-0.654	1.067	0.756
STM14_1877	STM1554	STM14_1877	putative coiled-coil protein	0.061	0	0.055	0.417	-0.753	-0.957
STM14_3895		STM14_3895	hypothetical protein	0.002	0.013	0.055	0.912	-0.532	-0.733
STM14_1170	STM1030	STM14_1170	hypothetical protein	0.029	0.505	0.055	0.608	-0.157	-0.913
STM14_4208	STM3495	yrfF	putative inner membrane protein	0.01	0.714	0.055	0.877	0.072	-0.513
STM14_2978	STM2423	yfeN	hypothetical protein	0.001	0.886	0.055	-0.693	-0.027	-0.784
STM14_1272	STM1119	wraB	TrpR binding protein WrbA	0	0	0.057	-2.198	-0.814	-0.561
STM14_3472	STM2873	prgI	needle complex major subunit	0	0	0.057	-2.047	-1.403	-0.832
STM14_0260	STM0219	frr	ribosome recycling factor	0.609	0	0.057	-0.126	0.763	0.669
STM14_4375	STM3630	dppA	dipeptide transport protein	0.907	0	0.057	0.031	0.605	0.48
STM14_3196	STM2613	STM14_3196	hypothetical protein	0.015	0	0.057	0.453	-0.675	-0.621
STM14_3592	STM2978	fucU	putative L-fucose-binding protein	0.026	0	0.057	0.482	0.596	0.64
STM14_0129	STM0109	yabN	transcriptional regulator SgrR	0.01	0	0.057	0.679	0.631	0.511
STM14_4641	STM3846.s	STM14_4641	putative reverse transcriptase	0	0	0.057	1.184	-1.484	-1.048
STM14_3302	STM2740	STM14_3302	integrase-like protein	0.681	0.003	0.057	0.114	0.628	0.973
STM14_2915	STM2367	dedA	hypothetical protein	0.001	0.005	0.057	0.794	0.456	0.532
STM14_2577	STM2083	rfbK	phosphomannomutase	0.014	0.042	0.057	-0.726	-0.447	0.881
STM14_5089	STM4232	malM	maltose regulon periplasmic protein	0.002	0.76	0.057	-0.646	0.05	-0.449
STM14_5534	PSLT009	rcK	resistance to complement killing	0.006	0	0.058	0.815	-0.826	-0.749
STM14_4124	STM3421	rplO	50S ribosomal protein L15	0	0.002	0.058	-3.909	-0.516	0.761
STM14_0861	STM0740	cydA	cytochrome d terminal oxidase polypeptide subunit I	0.001	0.01	0.058	-0.764	-0.381	-0.681
STM14_3688	STM3054	gcvH	glycine cleavage system protein H	0	0	0.059	-1.339	0.898	0.97
STM14_2314	STM1902	yecD	hypothetical protein	0.596	0	0.059	0.111	1.358	0.479
STM14_2119	STM1753	hnr	response regulator of RpoS	0.548	0.005	0.059	-0.17	0.63	0.769
STM14_4791	STM3985	yigZ	hypothetical protein	0.968	0.007	0.059	0.009	0.635	0.721
STM14_2179	STM1803	dadA	D-amino acid dehydrogenase small subunit	0.008	0.02	0.059	-0.74	0.561	0.767
STM14_3276	STM2673	rplS	50S ribosomal protein L19	0.001	0.036	0.059	-0.765	0.349	0.705
STM14_2546	STM2057	pduW	propionate kinase	0.005	0.267	0.059	0.728	0.221	0.534
STM14_1428		STM14_1428	hypothetical protein	0.001	0.636	0.059	-0.969	0.068	-1.833
STM14_0692	STM0594	fepB	iron-enterobactin transporter periplasmic binding pro	0.801	0	0.06	-0.079	1.577	1.016
STM14_1110	STM0981	rpsA	30S ribosomal protein S1	0.787	0	0.06	-0.074	0.602	0.806
STM14_0202	STM0170	hpt	hypoxanthine-guanine phosphoribosyltransferase	0.824	0	0.06	-0.059	0.711	-0.655
STM14_5003	STM4162	thiF	thiamine biosynthesis protein ThiF	0.103	0	0.06	0.321	1.088	0.595
STM14_1266	STM1113	scsA	suppression of copper sensitivity protein A	0.002	0	0.06	0.997	1.145	-1.256
STM14_4778	STM3972	ubiB	putative ubiquinone biosynthesis protein UbiB	0.007	0.227	0.06	0.738	0.189	0.556
STM14_5157	STM4287.S	phnO	aminoalkylphosphonic acid N-acetyltransferase	0.004	0.76	0.06	0.697	0.055	-1.042
STM14_1944	STM1606	STM14_1944	putative benzoate membrane transport protein	0.001	0.886	0.06	1.022	0.025	0.572
STM14_1952	STM1613	STM14_1952	putative PTS system enzymeIIB component	0.496	0	0.061	0.165	0.779	0.635
STM14_0613	STM0523	allB	allantoinase	0.586	0	0.061	0.268	1.236	1.43
STM14_0470	STM0397	phoB	transcriptional regulator PhoB	0.169	0.001	0.061	0.277	0.74	0.648
STM14_2520	STM2032	cbiD	cobalt-precorrin-6A synthase	0.001	0.002	0.061	-0.713	-0.603	-0.603
STM14_5187	STM4314	STM14_5187	putative regulatory protein	0.062	0.004	0.061	0.711	-0.836	-1.424
STM14_0145	STM0119	yabB	cell division protein MraZ	0.007	0.135	0.061	-0.658	-0.254	-0.897
STM14_0671	STM0575	STM14_0671	putative inner membrane protein	0.003	0.71	0.061	-0.682	-0.086	0.553
STM14_1138	STM1003	STM14_1138	putative transcriptional regulator	0.391	0	0.062	-0.239	-1.192	-0.576
STM14_3261	STM2660	clpB	protein disaggregation chaperone	0.545	0	0.062	-0.136	-0.877	-0.879
STM14_4358	STM3619	bcsA	cellulose synthase catalytic subunit	0.001	0.071	0.062	0.907	0.401	0.68
STM14_2220	STM1837	cspC	cold shock-like protein CspC	0	0	0.063	-2.765	0.707	0.474
STM14_2015	STM1668	STM14_2015	hypothetical protein	0.406	0	0.063	0.203	-1.62	-0.692
STM14_0612	STM0522	allP	allantoin permease	0.003	0.068	0.063	0.798	-0.34	-0.474
STM14_4091	STM3391	acrF	multidrug transport protein	0.003	0.911	0.063	0.972	0.025	0.6
STM14_0402	STM0345	STM14_0402	putative inner membrane protein	0.738	0	0.064	0.101	-1.125	-0.79
STM14_3138	STM2559	cadA	lysine decarboxylase 1	0	0.033	0.064	-2.929	0.659	0.649
STM14_5205	STM4328	yjeH	inner membrane protein YjeH	0.023	0.101	0.064	-1.327	0.31	0.491
STM14_978	STM0838	ybiT	putative ABC transporter ATPase component	0.013	0.001	0.065	0.513	-0.768	-0.713
STM14_4807	STM3998	yihG	putative endonuclease	0.007	0.036	0.065	0.594	-0.311	-1.492
STM14_3260		STM14_3260	hypothetical protein	0.002	0.068	0.065	-1.091	-0.355	-0.763
STM14_2143	STM1773	ychA	putative transcriptional regulator	0.004	0.153	0.065	-0.679	-0.263	-0.709
STM14_5149		STM14_5149	hypothetical protein	0.009	0.392	0.065	0.862	-0.184	-1.079
STM14_5343	STM4452	nrdD	anaerobic ribonucleoside triphosphate reductase	0	0.939	0.065	-0.976	0.019	0.817
STM14_2657	STM2154	mrp	putative ATPase	0.01	0	0.066	-0.552	0.974	0.858
STM14_2315	STM1903	yecE	hypothetical protein	0.229	0	0.066	0.241	0.672	0.671
STM14_3443	STM2849	hycE	hydrogenase 3 large subunit	0.042	0	0.066	0.456	0.596	0.522
STM14_5446	STM4533	tsr	methyl-accepting chemotaxis protein I	0.199	0.001	0.066	0.278	-0.653	-0.794
STM14_4162	STM3458	yheR	glutathione-regulated potassium-efflux system ancilla	0	0	0.067	1.813	0.949	0.566
STM14_0781	STM0670	miaB	rRNA modification protein	0	0.002	0.067	-1.41	-0.634	-0.748
STM14_0714		STM14_0714	hypothetical protein	0.111	0.002	0.067	0.463	-0.739	-0.962
STM14_3218		STM14_3218	chromosome partitioning ATPase	0.005	0.637	0.067	-0.809	0.12	-0.96
STM14_4887	STM4063	sbp	sulfate transporter subunit	0.003	0.844	0.067	0.794	-0.05	0.792
STM14_959	STM0826	ybiN	putative SAM-dependent methyltransferase	0.001	0.86	0.067	0.683	-0.031	-1.402
STM14_4120	STM3417	rpsK	30S ribosomal protein S11	0	0	0.068	-2.547	-0.982	0.711
STM14_3618	STM3002	lgt	prolipoprotein diacylglyceryl transferase	0.015	0	0.068	0.723	0.687	0.425
STM14_3573	STM2964	yqcB	tRNA pseudouridine synthase C	0.007	0.003	0.068	0.655	0.484	0.58
STM14_4160	STM3456	yheV	putative cytoplasmic protein	0.002	0.052	0.068	0.827	-0.376	0.462
STM14_0549	STM0465	ybaY	hypothetical protein	0.001	0	0.069	-0.857	0.694	-0.459
STM14_4300	STM3572	yhhF	16S rRNA m(2)G966-methyltransferase	0.124	0	0.069	0.343	0.685	0.495
STM14_1031	STM0880	potI	putrescine ABC transporter membrane protein	0.285	0	0.069	0.434	1.248	1.466
STM14_5317	STM4425	STM14_5317	putative dehydrogenase	0	0.005	0.069	1.123	-0.579	-1.417
STM14_3495	STM2896	invA	needle complex export protein	0.4	0	0.07	-0.239	-0.882	-0.552
STM14_4831	STM4018	yihP	GPH family transport protein	0	0	0.07	0.988	0.91	0.535
STM14_0469		STM14_0469	hypothetical protein	0.048	0.383	0.07	-0.711	0.237	0.96
STM14_4001	STM3313	yrbF	putative ABC transporter ATP-binding protein YrbF	0	0	0.071	1.082	0.63	0.85
STM14_0426	STM0364	foxA	ferrioxamine receptor	0.004	0	0.071	1.153	-1.024	-0.58
STM14_1594	STM1312	celA	N,N'-diacetylchitobiose-specific PTS system transport	0.087	0.001	0.071	0.44	-0.818	-0.768
STM14_0803	STM0688	ybfN	putative lipoprotein	0.937	0.003	0.071	0.022	0.598	0.959
STM14_4555	STM3776	nepI	ribonucleoside transporter	0.002	0.008	0.071	0.892	-0.44	-0.781
STM14_5104	STM4246	dnaB	replicative DNA helicase	0.03	0.813	0.071	0.833	0.048	0.629
STM14_5607	PSLT088	traC	conjugative transfer: assembly	0.588	0	0.072	-0.169	-0.716	0.481
STM14_1159		STM14_1159	hypothetical protein	0.187	0	0.072	0.263	-1.127	-0.613
STM14_4767	STM3964	metR	metE/metH regulator	0.042	0	0.072	0.443	1.407	-0.438
STM14_4564	STM3785	STM14_4564	putative regulatory protein	0.002	0	0.072	1.062	-0.791	1.341
STM14_2312	STM1901	aspS	aspartyl-tRNA synthetase	0.068	0.01	0.072	-0.995	0.801	1.302
STM14_1701	STM1405	sseG	secreted effector protein	0.004	0.016	0.072	0.806	-0.484	-0.653
STM14_3446	STM2852	hycB	hydrogenase-3 iron-sulfur subunit	0.021	0.03	0.072	-0.748	0.545	0.838
STM14_1334	STM1165	grxB	glutaredoxin 2	0	0.083	0.073	-1.06	0.308	0.647
STM14_3859	STM3186	tolC	outer membrane channel protein	0.002	0.236	0.073	-0.628	0.204	-0.659
STM14_4476	STM3715	rfaZ	lipopolysaccharide core biosynthesis protein	0.016	0.001	0.074	0.634	-0.64	-1.238
STM14_1948	STM1610	ydcK	putative nucleoside-diphosphate-sugar pyrophosphoryla	0.017	0	0.075	-0.574	-0.767	-0.484
STM14_2435		STM14_2435	putative base plate assembly protein	0.001	0	0.075	0.767	0.844	0.466
STM14_2283	STM1878	exoX	exodeoxyribonuclease X	0.204	0.002	0.075	-0.339	0.589	0.532
STM14_0844	STM0725	STM14_0844	putative glycosyltransferase	0.869	0.03	0.075	0.061	-0.756	-0.603
STM14_5389	STM4492	STM14_5389	putative cytoplasmic protein	0.011	0.137	0.075	0.974	-0.311	0.61
STM14_5143	STM4277	nrfA	cytochrome c nitrite reductase	0	0.401	0.075	-1.171	-0.195	-0.525
STM14_1793	STM1484	STM14_1793	putative protease	0	0.62	0.075	-1.255	0.102	0.565
STM14_2689	STM2182	yohK	hypothetical protein	0.005	0.71	0.075	-0.583	-0.061	-0.543
STM14_2249	STM1857	STM14_2249	putative acetyltransferase	0.363	0	0.076	-0.344	-0.9	-0.724
STM14_1696	STM1400	sseC	translocation machinery component	0.744	0	0.076	-0.342	-1.764	-0.747
STM14_997		STM14_997	hypothetical protein	0.959	0.006	0.076	0.019	-0.701	-0.809
STM14_4832	STM4019	yihQ	alpha-glucosidase	0.004	0.859	0.076	-0.708	0.046	0.821
STM14_3294	STM2688	smpB	SsrA-binding protein	0.006	0	0.077	-0.71	0.805	1.144
STM14_5442	STM4529	STM14_5442	putative cytoplasmic protein	0.562	0	0.077	0.147	1.116	0.946
STM14_1755	STM1456	rnfD	electron transport complex protein RnfD	0.464	0	0.077	0.184	1.264	2.062
STM14_2961	STM2407	ypeC	putative periplasmic protein	0.161	0	0.077	0.36	0.799	0.562
STM14_0124	STM0105	yabI	hypothetical protein	0.117	0	0.077	0.384	1.147	0.63
STM14_4038	STM3346	yhcM	putative ATPase	0	0	0.077	1.27	0.755	0.439
STM14_4106	STM3403	yrdD	putative DNA topoisomerase	0	0.088	0.077	2.086	0.305	0.499
STM14_3557	STM2952	eno	phosphopyruvate hydratase	0	0.312	0.077	-1.395	-0.171	-0.535
STM14_1862	STM1543	STM14_1862	putative transport protein	0.823	0	0.078	0.078	-0.625	-0.56
STM14_2622	STM2125	yegD	putative chaperone	0.002	0.001	0.078	0.672	0.664	0.464
STM14_4275	STM3550	STM14_4275	putative phosphotriesterase	0.013	0.004	0.078	-0.644	-0.588	0.787
STM14_2802	STM2271	rcsC	hybrid sensory kinase in two-component regulatory sys	0.005	0.005	0.078	0.706	0.558	0.518
STM14_5414	STM4509.S	STM14_5414	putative hyperinvasive locus E	0.006	0.18	0.078	-0.703	-0.281	0.689
STM14_2852	STM2314	STM14_2852	putative chemotaxis signal transduction protein	0	0.214	0.078	-2.275	0.262	0.585
STM14_2385	STM1965	yedE	putative inner membrane protein	0.033	0.353	0.078	-0.748	0.251	0.654
STM14_2045	STM1695	sapD	peptide transport protein	0.019	0.608	0.078	-0.586	-0.127	0.603
STM14_5133	STM4268	yjcD	hypothetical protein	0	0.661	0.078	1.178	0.094	0.521
STM14_3469	STM2870	orgA	needle complex assembly protein	0	0	0.079	-1.001	-0.79	-0.734
STM14_2081	STM1718	btuR	cob(I)yrinic acid a,c-diamide adenosyltransferase	0.814	0	0.079	-0.055	0.85	0.43
STM14_3338	STM2771	fljB	flagellin	0.484	0	0.079	0.433	-0.585	-0.547
STM14_3735	STM3091	galP	galactose/proton symporter	0.467	0.002	0.079	0.176	0.589	0.484
STM14_1905	STM1577	narZ	nitrate reductase 2 alpha subunit	0	0.016	0.079	-1.929	0.494	0.61
STM14_5575	PSLT052	parA	plasmid partition protein A	0	0.454	0.079	1.462	0.116	-0.434
STM14_2642	STM2141	fbaB	fructose-bisphosphate aldolase	0	0	0.08	-1.159	-0.628	-0.572
STM14_3865		STM14_3865	conserved hypothetical protein	0.937	0	0.08	0.03	-1.221	-0.769
STM14_3489	STM2890	spaP	surface presentation of antigens protein SpaP	0.745	0	0.08	0.089	-1.172	-0.919
STM14_3650	STM3022	STM14_3650	putative transport protein	0.755	0	0.08	0.108	-0.791	-0.875
STM14_3771	STM3122	STM14_3771	putative arylsulfatase	0.008	0.027	0.08	0.707	0.496	0.66
STM14_0279	STM0237	rof	Rho-binding antiterminator	0	0.26	0.08	-0.911	0.149	-0.518
STM14_2206	STM1824	pabB	para-aminobenzoate synthase component I	0.014	0.733	0.08	-0.598	-0.051	-0.468
STM14_4363	STM3623	yhjT	putative inner membrane protein	0.43	0.002	0.081	0.251	0.666	0.685
STM14_4086	STM3388	STM14_4086	putative signal transduction protein	0.001	0.059	0.081	0.843	-0.33	0.734
STM14_4198	STM3486	aroB	3-dehydroquinate synthase	0.667	0	0.082	0.114	-0.783	-0.624
STM14_3872		STM14_3872	hypothetical protein	0.426	0	0.082	0.27	-1.053	-0.709
STM14_3513	STM2911	STM14_3513	putative permease	0	0	0.082	0.854	1.088	0.598
STM14_0883	STM0759	ybgS	hypothetical protein	0	0.004	0.082	-1.12	-0.539	0.867
STM14_5453	STM4539	STM14_5453	putative glucosamine-fructose-6-phosphate aminotransferas	0.001	0.789	0.082	-0.653	-0.056	-0.428
STM14_2495	STM2009	amn	AMP nucleosidase	0.007	0.002	0.083	-0.688	-0.54	-0.516
STM14_5572		STM14_5572	putative DNA polymerase III epsilon subunit (3'-5' exonuc	0.02	0.002	0.083	0.813	0.787	0.757
STM14_984	STM0843	pflF	putative pyruvate formate lyase	0	0.057	0.083	0.937	0.328	0.95
STM14_1818	STM1505	rspA	putative dehydratase	0.009	0.057	0.083	1.301	-0.368	0.97
STM14_3308	STM2745	STM14_3308	putative inner membrane protein	0	0.238	0.083	-1.438	0.305	0.91
STM14_1315	STM1149	mdoC	glucans biosynthesis protein	0.003	0.866	0.083	0.678	0.032	-1.215
STM14_1717	STM1421	ssaT	type III secretion system apparatus protein	0.1	0	0.084	-0.344	-1.216	-0.819
STM14_2540	STM2051	pduP	CoA-dependent propionaldehyde dehydrogenase	0.007	0.078	0.084	0.716	0.287	0.74
STM14_967		STM14_967	conserved hypothetical protein	0	0.206	0.084	1.58	-0.212	-0.902
STM14_2472		STM14_2472	putative phage-encoded DNA-binding protein	0.002	0.877	0.085	-0.816	-0.029	0.725
STM14_2536	STM2047	pduL	propanediol utilization protein	0.673	0	0.086	-0.105	0.682	0.44
STM14_4830	STM4017	yihO	GPH family transport protein	0.695	0	0.086	0.123	-1.033	0.606
STM14_5293	STM4407	ytfL	putative hemolysin-like protein	0.083	0	0.086	0.42	-0.651	-0.773
STM14_5174	STM4301	dcuB	anaerobic C4-dicarboxylate transporter	0.002	0.301	0.086	-0.618	-0.224	-0.547
STM14_2939	STM2390	yfcZ	putative cytoplasmic protein	0	0.728	0.086	-1.72	-0.07	-0.428
STM14_1673	STM1379	orf48	putative amino acid permease	0.869	0	0.087	0.079	-1.222	-0.625
STM14_3133	STM2555	glyA	serine hydroxymethyltransferase	0.377	0.001	0.087	-0.254	0.729	0.694
STM14_4544	STM3768	STM14_4544	putative selenocysteine synthase	0	0.001	0.087	0.961	-0.531	-0.574
STM14_4713	STM3915	trxA	thioredoxin	0	0.112	0.087	-0.988	0.27	-0.631
STM14_1130	STM0999	ompF	outer membrane protein F precursor	0.001	0.238	0.087	-1.316	0.208	0.641
STM14_5058	STM4207	STM14_5058	putative phage baseplate component	0.014	0.845	0.087	0.597	0.042	0.775
STM14_0245	STM0205	yadS	hypothetical protein	0.019	0	0.088	-0.413	0.581	-0.416
STM14_1941	STM1603	yncJ	putative periplasmic protein	0.425	0	0.088	-0.191	1.074	0.59
STM14_0687	STM0589	fepE	ferric enterobactin transport protein FepE	0.001	0	0.088	0.773	-0.745	-0.64
STM14_3614	STM2999	ppdB	hypothetical protein	0.003	0.002	0.088	0.634	-0.633	-0.645
STM14_5185	STM4312	STM14_5185	hypothetical protein	0.146	0.022	0.088	0.402	-0.581	-0.881
STM14_1526	STM1265	STM14_1526	putative response regulator	0.006	0.084	0.088	0.791	-0.271	-0.563
STM14_0578	STM0491	gsk	inosine-guanosine kinase	0.812	0	0.089	-0.049	0.591	0.49
STM14_940	STM0810	STM14_940	putative inner membrane protein	0.002	0.002	0.089	1.25	-0.579	0.736
STM14_4429	STM3672	yiaN	hypothetical protein	0.399	0.003	0.089	-0.465	-0.786	0.83
STM14_3807	STM3143	hybG	hydrogenase 2 accessory protein HypG	0.004	0	0.09	-0.964	-1.144	-0.703
STM14_2026	STM1678	STM14_2026	putative 2'-hydroxyisoflavone reductase	0.971	0	0.09	-0.011	-0.814	-0.689
STM14_4642	STM3847	yidY	multidrug efflux system protein MdtL	0.32	0	0.09	0.217	0.654	0.542
STM14_5146	STM4280	nrfD	putative formate-dependent nitrate reductase	0.002	0	0.09	0.766	0.838	0.443
STM14_1276	STM1122	ycdC	putative transcriptional repressor	0	0.004	0.09	-0.795	0.469	-0.372
STM14_4986	STM4149	rplK	50S ribosomal protein L11	0	0.057	0.09	-0.818	0.29	-0.792
STM14_3655	STM3026	STM14_3655	putative outer membrane protein	0.001	0	0.091	1.073	-1.195	-0.814
STM14_1466	STM2598	STM14_1466	phage minor tail protein U	0	0.103	0.091	1.268	0.319	0.642
STM14_5434	STM4523	yjiW	endoribonuclease SymE	0	0.106	0.091	1.2	0.454	1.151
STM14_935	STM0807	ybhL	putative permease	0.004	0.22	0.091	-0.588	0.335	-0.506
STM14_2572	STM2078	hisI	bifunctional phosphoribosyl-AMP cyclohydrolase/phosph	0.085	0	0.092	-0.442	-0.87	0.766
STM14_3541	STM2937	ygbF	hypothetical protein	0.214	0	0.092	0.292	-0.76	-0.671
STM14_0695	STM0597	entB	2,3-dihydro-2,3-dihydroxybenzoate synthetase	0.014	0	0.092	0.608	0.828	0.536
STM14_1100	STM0974	focA	formate transporter	0.016	0.033	0.092	0.606	0.345	0.414
STM14_5139	STM4273	actP	acetate permease	0.403	0	0.093	-0.135	0.634	0.807
STM14_4466	STM3706	yigQ	putative periplasmic protein	0.979	0	0.093	-0.015	1.236	1.034
STM14_0843	STM0724	STM14_0843	putative glycosyltransferase	0.865	0.002	0.093	0.182	-1.166	-1.628
STM14_3315	STM2750	STM14_3315	putative PTS system glucitol/sorbitol-specific enzyme II	0.003	0.62	0.093	-0.64	-0.095	0.431
STM14_0631	STM0541	ybcJ	hypothetical protein	0.528	0	0.094	0.141	1.028	0.408
STM14_4116	STM3413	yhdN	hypothetical protein	0	0.192	0.094	1.645	0.249	0.495
STM14_4164	STM3459	yheS	putative ABC transporter ATP-binding protein	0	0.248	0.094	1.3	0.183	0.812
STM14_2231	STM1844	htpX	heat shock protein HtpX	0.417	0	0.095	0.181	1.172	0.553
STM14_2565	STM2071	hisG	ATP phosphoribosyltransferase	0.045	0	0.095	0.501	-0.779	-0.574
STM14_0127	STM0108	tbpA	thiamine transporter substrate binding subunit	0.007	0	0.095	0.706	0.587	0.626
STM14_3052	STM2489	dapA	dihydrodipicolinate synthase	0.003	0.035	0.095	-0.628	-0.316	-0.538
STM14_0592	STM0504	ybbN	putative thioredoxin protein	0.001	0.078	0.095	0.748	0.36	0.508
STM14_2266	STM1868	mig-3	phage side tail fiber assembly protein	0	0.11	0.095	1.069	-0.24	-0.46
STM14_5519	STM4598	arcA	two-component response regulator	0	0.402	0.095	-1.024	0.148	0.548
STM14_4603	STM3811	yidR	putative cytoplasmic protein	0.44	0	0.096	-0.165	0.942	0.779
STM14_4007	STM3319	yhbG	putative ABC transporter ATP-binding protein YhbG	0.458	0	0.096	0.189	0.841	0.473
STM14_4226	STM3509	bioH	carboxylesterase BioH	0.04	0	0.096	0.6	0.972	0.57
STM14_4115	STM3412	zntR	zinc-responsive transcriptional regulator	0	0.001	0.096	1.878	0.583	0.425
STM14_1808	STM0965	STM14_1808	putative dimethyl sulphoxide reductase	0.004	0.012	0.096	-0.713	0.465	0.663
STM14_1718	STM1422	ssaU	secretion system apparatus protein SsaU	0.004	0.344	0.096	0.746	-0.175	-0.439
STM14_3609	STM2994	recB	exonuclease V subunit beta	0.001	0.004	0.097	0.782	-0.596	0.639
STM14_2257	STM1863	STM14_2257	putative inner membrane protein	0.084	0.006	0.097	0.595	-0.611	-0.645
STM14_2868	STM2327	nuoB	NADH dehydrogenase subunit B	0.005	0.03	0.097	-0.931	-0.389	-0.433
STM14_3023	STM2465	eutM	putative detox protein	0	0.659	0.097	0.853	-0.082	-1.364
STM14_5029	STM4183	aceB	malate synthase	0.004	0.992	0.097	0.948	-0.003	0.556
STM14_2358	STM1940	STM14_2358	putative cell wall-associated hydrolase	0.124	0	0.098	-0.356	-1.44	-0.55
STM14_1523	STM1263	STM14_1523	hypothetical protein	0.585	0	0.098	-0.151	-0.666	1.22
STM14_2207	STM1825	yeaB	hypothetical protein	0.202	0	0.098	0.298	1.075	0.414
STM14_4717	STM3919	wzzE	lipopolysaccharide biosynthesis protein WzzE	0.001	0.001	0.098	0.832	0.522	0.585
STM14_3492	STM2893	invI	needle complex assembly protein	0.018	0.002	0.098	-0.777	-1.369	-1.717
STM14_2436		STM14_2436	tail protein	0	0.43	0.098	1.128	0.134	0.808
STM14_1726	STM1429	ydhB	putative DNA-binding transcriptional regulator	0.163	0	0.099	-0.434	-0.715	-0.456
STM14_4322	STM3593	yhiQ	putative methyltransferase	0.662	0	0.099	0.131	1.044	0.857
STM14_0051	STM0042	STM14_0051	putative sodium galactoside symporter	0	0.194	0.099	0.918	0.205	0.796
STM14_0243	STM0203	yadQ	chloride channel protein	0.003	0.775	0.099	1.182	0.067	0.626
STM14_3776	STM3125	STM14_3776	putative cytoplasmic protein	0.746	0	0.1	-0.188	-0.977	-0.733
STM14_0423	STM0361	STM14_0423	cytochrome BD2 subunit II	0.43	0	0.1	-0.16	1.082	0.508
STM14_4818	STM4006	glnL	nitrogen regulation protein NR(II)	0.586	0	0.1	0.115	1.266	0.454
STM14_5066	STM4213	STM14_5066	putative phage tail sheath protein	0.272	0	0.1	0.25	0.878	0.681
STM14_4392	STM3644	bisC	biotin sulfoxide reductase	0.025	0.001	0.1	0.596	0.637	0.597
STM14_5062	STM4211	STM14_5062	putative phage tail protein	0	0.018	0.1	0.911	0.436	0.469
STM14_4231	STM3513	malQ	4-alpha-glucanotransferase	0.003	0.02	0.1	-0.862	-0.545	0.75
STM14_4170	STM3464	prkB	putative phosphoribulokinase	0.001	0.025	0.1	0.802	0.34	0.655
STM14_4152	STM3448	rpsL	30S ribosomal protein S12	0.869	0	0.101	0.062	0.752	0.371
STM14_5610	PSLT092	traU	conjugative transfer: assembly	0.017	0.001	0.101	0.573	-0.76	-0.675
STM14_3569	STM2961	ygcY	putative D-glucarate dehydratase	0.001	0.015	0.102	0.823	-0.51	-0.43
STM14_2403	STM1982	rcsA	colanic acid capsular biosynthesis activation protein	0.001	0	0.103	1.533	-1.044	-0.813
STM14_3657	STM3028	stdB	putative outer membrane usher protein	0.119	0.008	0.103	0.366	0.612	0.374
STM14_0882	STM0758	ybgR	zinc transporter ZitB	0	0.106	0.104	-1.304	-0.342	0.595
STM14_1353	STM1182	flgJ	peptidoglycan hydrolase	0.745	0	0.105	0.281	0.845	0.654
STM14_3517	STM2915	ygbM	hypothetical protein	0.016	0	0.105	0.563	0.831	0.442
STM14_0398	STM0341	STM14_0398	putative inner membrane protein	0.002	0	0.105	1.318	-1.299	-1.115
STM14_4065	STM3371	maf_2	Maf-like protein	0	0	0.105	2.069	0.625	0.469
STM14_4835	STM4022	yihT	putative aldolase	0.001	0.528	0.105	0.761	0.141	0.784
STM14_2957	STM2404	STM14_2957	hypothetical protein	0.199	0	0.106	0.272	0.816	0.376
STM14_2889	STM2344	STM14_2889	putative phosphotransferase system enzyme II A component	0.003	0.064	0.106	0.735	-0.397	0.516
STM14_4244	STM3524	glpG	intramembrane serine protease GlpG	0.012	0.346	0.106	0.609	0.16	0.497
STM14_1429		STM14_1429	putative regulator	0.111	0	0.107	-0.413	-0.759	-0.401
STM14_0571	STM0486	recR	recombination protein RecR	0.27	0	0.107	0.266	0.762	0.52
STM14_4125	STM3422	rpmD	50S ribosomal protein L30	0	0.001	0.108	-3.65	-0.762	0.509
STM14_1637	STM1348	ydiA	hypothetical protein	0.509	0.005	0.109	-0.162	0.592	0.568
STM14_5165	STM4293	yjdB	putative cell division protein	0.262	0	0.11	0.261	1.094	0.607
STM14_5199	STM4323	dipZ	thiol:disulfide interchange protein precursor	0.246	0.001	0.11	0.246	0.665	0.398
STM14_3645		STM14_3645	hypothetical protein	0.391	0	0.111	0.229	-0.995	-0.491
STM14_4787	STM3980	assT	arylsulfotransferase	0.001	0	0.111	0.597	-0.793	-0.448
STM14_1876		STM14_1876	hypothetical protein	0.013	0	0.111	0.612	-1.409	-0.584
STM14_2134	STM1765	narK	nitrite extrusion protein	0	0.001	0.111	-4.645	0.564	0.409
STM14_1221	STM1076	mgsA	methylglyoxal synthase	0.007	0.051	0.111	-0.669	0.272	-1.265
STM14_0033	STM0026	bcfF	fimbrial subunit	0.01	0	0.112	-0.844	1.086	0.75
STM14_4724	STM3926	wzxE	O-antigen translocase	0.168	0	0.112	-0.306	-0.664	-0.478
STM14_1924	STM1589	yncB	putative NADP-dependent oxidoreductase	0.089	0.001	0.112	-0.356	-0.585	-0.665
STM14_1518	STM1258	STM14_1518	putative ABC-type transport system ATPase component	0.07	0.014	0.112	-0.5	0.595	1.177
STM14_5001	STM4160	thiG	thiazole synthase	0.89	0	0.113	0.039	1.552	0.909
STM14_4085	STM3387	yhdU	putative periplasmic protein	0	0	0.113	0.824	1.273	0.507
STM14_5323		STM14_5323	hypothetical protein	0.003	0	0.113	0.919	-0.763	-0.649
STM14_1807	STM1496	STM14_1807	putative dimethylsulfoxide reductase	0.253	0.001	0.113	0.326	0.601	0.434
STM14_4373	STM3629	dppB	dipeptide transporter permease DppB	0.023	0.005	0.113	-0.594	-0.544	0.695
STM14_5031		STM14_5031	conserved hypothetical protein	0.025	0.269	0.114	-2.055	-0.422	-1.315
STM14_2069	STM1711	ribA	GTP cyclohydrolase II	0.003	0	0.115	-0.805	0.706	0.482
STM14_5286	STM4402	ytfH	putative transcriptional regulator	0.246	0	0.115	-0.231	0.97	0.723
STM14_3770	STM3121	STM14_3770	putative transcriptional regulator	0.013	0	0.115	0.513	0.842	0.507
STM14_2815	STM2280	STM14_2815	putative permease	0.016	0	0.115	0.558	0.798	0.517
STM14_1975	STM1632	STM14_1975	putative inner membrane protein	0.005	0.711	0.115	-1.212	-0.105	-0.485
STM14_5276	STM4392	priB	primosomal replication protein N	0	0.335	0.116	-0.912	0.169	0.988
STM14_2788	STM2259	napA	nitrate reductase	0.01	0.001	0.117	-0.592	0.778	0.448
STM14_3098	STM2526	ndk	nucleoside diphosphate kinase	0.014	0.002	0.117	-0.481	0.616	0.548
STM14_4258	STM3538	glgB	glycogen branching enzyme	0.001	0.044	0.117	0.858	0.359	0.396
STM14_2753	STM2227	yejL	hypothetical protein	0.968	0	0.118	0.009	1.02	0.385
STM14_5482	STM4563	yjjU	putative phosphoesterase	0.072	0	0.118	0.416	0.856	0.431
STM14_4281	STM3555	ugpE	glycerol-3-phosphate transporter membrane protein	0.002	0.035	0.118	0.769	0.411	0.461
STM14_3039	STM2478	STM14_3039	hypothetical protein	0.003	0.01	0.119	0.979	-0.547	-0.649
STM14_3751		STM14_3751	hypothetical protein	0.371	0	0.12	0.365	-0.888	-0.767
STM14_3660	STM3030	STM14_3660	hypothetical protein	0.36	0	0.12	0.37	2.703	1.386
STM14_0546	STM0461.1n	glnK	nitrogen regulatory protein P-II 2	0.825	0.001	0.12	-0.082	0.764	0.797
STM14_4492	STM3730	dfp	bifunctional phosphopantothenoylcysteine decarboxylase	0.031	0.001	0.12	0.483	0.631	0.667
STM14_2863	STM2322	nuoH	NADH dehydrogenase subunit H	0.01	0.026	0.12	-0.863	-0.377	0.44
STM14_2272	STM1869	STM14_2272	phage-tail assembly-like protein	0	0.091	0.12	0.889	-0.299	-0.635
STM14_0768	STM0660	STM14_0768	putative cytoplasmic protein	0.294	0	0.121	-0.287	0.99	0.826
STM14_5120	STM4260	STM14_5120	cation efflux pump	0.452	0	0.121	-0.225	-1.197	-0.687
STM14_4992	STM4155	STM14_4992	putative inner membrane protein	0.013	0	0.121	0.863	-0.914	-0.817
STM14_1128	STM0998	aspC	aromatic amino acid aminotransferase	0.667	0.001	0.121	-0.154	0.761	0.46
STM14_2968	STM2414	yfeD	putative negative regulator	0.002	0.589	0.121	-0.751	0.106	-0.527
STM14_2708	STM2195	STM14_2708	putative transcriptional regulator	0.006	0.886	0.121	0.992	-0.034	0.563
STM14_1080	STM0958	trxB	thioredoxin reductase	0.295	0.001	0.122	0.207	0.724	0.577
STM14_3479		STM14_3479	putative cytoplasmic protein	0	0.008	0.122	-1.744	-0.684	-0.455
STM14_4736	STM3937	hemD	uroporphyrinogen-III synthase	0	0.1	0.122	-0.922	0.315	0.914
STM14_0132	STM0111	leuC	isopropylmalate isomerase large subunit	0.005	0.161	0.122	0.768	0.352	0.709
STM14_2990	STM2432	ptsI	phosphoenolpyruvate-protein phosphotransferase	0	0	0.123	-0.976	-0.659	-0.68
STM14_4058	STM3364	yhcP	p-hydroxybenzoic acid efflux subunit AaeB	0	0.715	0.123	2.075	-0.074	0.372
STM14_3370	STM2794	ygaE	DNA-binding transcriptional regulator CsiR	0.455	0	0.124	0.178	0.705	0.425
STM14_2009	STM1662	ynaJ	putative inner membrane protein	0.025	0.097	0.124	-0.725	0.3	-0.397
STM14_5145	STM4279	nrfC	putative formate-dependent nitrite reductase	0.041	0	0.125	-0.412	1.291	0.444
STM14_1734	STM1436	nemA	N-ethylmaleimide reductase	0.077	0	0.126	-0.578	-0.711	0.447
STM14_0724	STM0623	citD	citrate lyase subunit gamma	0.956	0	0.126	-0.011	0.902	0.931
STM14_5161	STM4290	proP	proline/glycine betaine transporter	0	0	0.126	1.076	-0.796	-0.469
STM14_1123	STM0993	mukE	condesin subunit E	0.001	0.002	0.126	0.622	0.461	0.489
STM14_0828	STM0709	phrB	deoxyribodipyrimidine photolyase	0.007	0.017	0.126	0.811	0.375	0.358
STM14_4485		STM14_4485	hypothetical protein	0.059	0	0.127	0.551	-0.923	-0.466
STM14_998	STM0853	bssR	biofilm formation regulatory protein BssR	0	0.002	0.127	-1.451	-0.602	-0.692
STM14_5574	PSLT051	STM14_5574	putative cytoplasmic protein	0.014	0.939	0.127	0.814	0.014	0.387
STM14_1694	STM1398	STM14_1694	translocation machinery component	0.836	0	0.128	-0.078	-2.029	0.525
STM14_3826	STM3160	STM14_3826	putative inner membrane protein	0.959	0	0.128	0.014	-0.799	-0.688
STM14_4892	STM4068	STM14_4892	putative regulatory protein	0.003	0.138	0.128	0.776	-0.281	-0.583
STM14_1360	STM1188	STM14_1360	putative inner membrane lipoprotein	0	0	0.129	1.003	-0.977	-0.623
STM14_2301	STM1892.S	znuC	high-affinity zinc transporter ATPase	0.005	0.845	0.129	-0.988	0.062	0.527
STM14_3038	STM2477	yffH	putative pyrophosphohydrolase	0.014	0.023	0.13	0.671	-0.498	-0.736
STM14_5050	STM4201	STM14_5050	putative phage tail protein	0.008	0.001	0.131	0.635	-0.793	-0.503
STM14_3290	STM2685	smpA	hypothetical protein	0.004	0.026	0.131	-1.145	0.596	0.555
STM14_3809	STM3145	hybE	hydrogenase 2-specific chaperone	0	0.034	0.131	-0.871	-0.33	-0.395
STM14_5283	STM4399	ytfE	cell morphogenesis/cell wall metabolism regulator	0.958	0	0.132	-0.009	0.945	0.498
STM14_0290	STM0248	yaeD	D,D-heptose 1,7-bisphosphate phosphatase	0.003	0.642	0.132	0.617	-0.08	-0.675
STM14_2155	STM1782	ychH	hypothetical protein	0	0.71	0.132	-1.241	0.057	0.353
STM14_1033	STM0882	rumB	23S rRNA methyluridine methyltransferase	0	0	0.134	1.827	-0.68	-0.573
STM14_3913	STM3231	yqjK	putative inner membrane protein	0.005	0.002	0.134	-0.593	0.891	0.542
STM14_2899	STM2353	hisQ	histidine/lysine/arginine/ornithine transport protein	0.904	0	0.135	-0.037	-0.884	-0.48
STM14_1127	STM0997	ycbL	putative metallo-beta-lactamase	0.981	0	0.135	0.007	1.312	-0.882
STM14_1340	STM1170	mviN	putative virulence protein	0.005	0	0.135	0.737	0.953	0.486
STM14_5046	STM4197	STM14_5046	putative inner membrane protein	0.246	0.001	0.135	0.41	-0.947	-0.642
STM14_2286	STM1881	yebF	hypothetical protein	0.036	0.287	0.135	-0.602	-0.224	0.422
STM14_4609	STM2252	ccmC_2	heme exporter protein	0	0.427	0.135	-1.689	0.16	0.515
STM14_3900	STM3221	ygjP	putative metal-dependent hydrolase	0.356	0	0.136	-0.187	0.695	0.363
STM14_2845	STM2307	menB	naphthoate synthase	0.676	0	0.136	-0.13	0.84	0.734
STM14_3866	STM3191	STM14_3866	putative arylsulfate sulfotransferase	0.856	0	0.136	-0.039	0.938	0.571
STM14_2146	STM1776	prfA	peptide chain release factor 1	0.984	0	0.136	0.004	0.818	0.439
STM14_4513	STM3747	yicE	putative purine/xanthine transport protein	0.004	0	0.136	0.824	0.679	0.369
STM14_4857	STM4040	yiiG	putative cytoplasmic protein	0	0.004	0.136	0.997	-0.897	-1.177
STM14_0682	STM0585	fepA	outer membrane receptor FepA	0	0.008	0.136	1.379	0.501	0.631
STM14_5035	STM4188.S	metH	B12-dependent methionine synthase	0	0.582	0.136	0.814	-0.093	0.366
STM14_3243	STM2646	yfiD	autonomous glycyl radical cofactor GrcA	0.01	0.634	0.136	-0.894	-0.08	0.423
STM14_987	STM0845	moeB	molybdopterin biosynthesis protein MoeB	0.702	0	0.137	0.138	0.808	1.201
STM14_0501	STM0423	ispA	geranyltranstransferase	0.616	0	0.139	-0.122	1.155	0.818
STM14_4612	STM3820	STM14_4612	putative cytochrome c peroxidase	0.008	0.001	0.139	0.678	-0.951	-0.653
STM14_0355	STM0302	safD	putative fimbrial subunit	0	0.001	0.139	1.363	-0.573	-0.727
STM14_1928	STM1593	srfA	putative virulence protein	0.053	0	0.14	-0.343	0.725	0.744
STM14_2951	STM2400	STM14_2951	putative inner membrane protein	0.394	0	0.14	-0.331	-0.897	-0.529
STM14_1131		STM14_1131	hypothetical protein	0	0	0.14	1.369	-1.003	-0.476
STM14_4928	STM4100	metB	cystathionine gamma-synthase	0.036	0.323	0.14	-0.589	-0.196	-0.593
STM14_0728	STM0626	dpiA	two-component response regulator DpiA	0.764	0	0.141	-0.066	0.745	0.596
STM14_3021	STM2463	eutE	putative aldehyde oxidoreductase	0.05	0	0.141	0.533	0.895	0.497
STM14_0042	STM0033	STM14_0042	putative 5'-nucleotidase	0.032	0	0.141	0.649	-1.396	-0.737
STM14_4568	STM3787	uhpT	sugar phosphate antiporter	0	0	0.141	0.867	0.753	0.427
STM14_3594	STM2980	ygdE	putative RNA 2'-O-ribose methyltransferase	0.124	0.001	0.141	-0.618	-0.615	-0.331
STM14_5386	STM4489	STM14_5386	putative DNA helicase	0.069	0.003	0.141	0.375	-0.641	-0.703
STM14_5609	PSLT091	traW	conjugative transfer: assembly	0.009	0.427	0.141	0.641	-0.138	0.474
STM14_2927	STM2378	fabB	3-oxoacyl-(acyl carrier protein) synthase I	0.233	0	0.142	-0.403	1.761	0.485
STM14_0561	STM0477	acrR	DNA-binding transcriptional repressor AcrR	0	0.053	0.142	1.219	-0.361	-0.614
STM14_0327	STM0276	STM14_0327	putative cytoplasmic protein	0.002	0.22	0.142	0.685	-0.279	-0.553
STM14_0705	STM0606	ybdO	putative transcriptional regulator	0.965	0	0.143	-0.013	-1.17	-0.57
STM14_2330	STM1915	cheZ	chemotaxis regulator CheZ	0	0.143	0.144	-1.103	0.259	-0.383
STM14_5392	STM4495	STM14_5392	putative type II restriction enzyme methylase subunit	0.146	0.001	0.145	0.347	-0.675	0.677
STM14_1355	STM1184	flgL	flagellar hook-associated protein FlgL	0.001	0.004	0.145	-0.743	-0.598	-0.467
STM14_991	STM0848	yliA	glutathione transporter ATP-binding protein	0.105	0.014	0.145	-0.35	0.614	0.791
STM14_2237	STM1850	yebU	rRNA (cytosine-C(5)-)-methyltransferase RsmF	0.002	0.269	0.145	-1.073	-0.276	0.534
STM14_3988	STM3301	obgE	GTPase ObgE	0	0.013	0.146	1.397	0.349	0.494
STM14_0424	STM0362	STM14_0424	putative cytoplasmic protein	0.001	0.448	0.146	0.873	-0.144	0.443
STM14_2530	STM2041	pduD	propanediol dehydratase medium subunit	0.361	0	0.147	0.331	0.879	1.14
STM14_4014	STM3326	mtgA	monofunctional biosynthetic peptidoglycan transglycos	0.118	0	0.15	0.553	1.473	1.429
STM14_4355	STM3616	yhjL	cellulose synthase subunit BcsC	0.738	0.009	0.15	-0.106	-0.602	0.524
STM14_2685	STM2178	STM14_2685	putative 1,2-dioxygenase	0.008	0.048	0.15	-0.895	-0.359	0.399
STM14_4628	STM3835	gyrB	DNA gyrase subunit B	0.01	0.091	0.15	0.667	0.27	0.565
STM14_5553	PSLT030	STM14_5553	putative cytoplasmic protein	0.014	0.383	0.15	-1.029	0.205	0.433
STM14_2016	STM1669	STM14_2016	invasin-like protein	0.009	0.002	0.151	-0.839	-0.673	-0.47
STM14_4480	STM3719	rfaB	UDP-D-galactose:(glucosyl)lipopolysaccharide-1, 6-D-g	0	0.878	0.151	1.464	0.036	0.553
STM14_5295		STM14_5295	hypothetical protein	0.509	0	0.152	-0.268	-1.007	-0.597
STM14_4824	STM4011	STM14_4824	putative inner membrane protein	0.011	0.004	0.152	0.666	0.522	0.406
STM14_0199	STM0167	yacC	putative periplasmic protein	0.007	0.528	0.152	0.785	-0.133	-0.468
STM14_2170	STM1795	STM14_2170	putative glutamic dehyrogenase-like protein	0	0.797	0.152	-1.022	0.046	-0.442
STM14_3034	STM2474	tktB	transketolase	0.019	0.152	0.153	0.701	-0.333	0.54
STM14_5278	STM4394	rplI	50S ribosomal protein L9	0	0.608	0.153	-1.065	-0.081	0.984
STM14_0115	STM0095	rluA	23S rRNA/tRNA pseudouridine synthase A	0.016	0.879	0.153	-0.603	-0.034	0.353
STM14_4299	STM3571	ftsY	cell division protein FtsY	0.958	0.001	0.154	-0.014	0.615	0.848
STM14_3578	STM2969	ygdH	putative nucleotide binding protein	0	0.095	0.154	-0.886	-0.254	-0.425
STM14_1978	STM1634	STM14_1978	putative ABC transporter permease component	0	0.526	0.154	1.111	-0.147	-0.646
STM14_3480	STM2881	iacP	acyl carrier protein	0	0	0.155	-2.599	-1.045	0.97
STM14_2816	STM2281	STM14_2816	putative transcriptional regulator	0.057	0	0.155	-0.451	-0.638	-0.418
STM14_2900	STM2354	hisJ	histidine transport protein	0.011	0	0.155	0.633	0.768	0.505
STM14_3781	STM3128	STM14_3781	putative oxidoreductase	0	0	0.155	0.832	-0.796	-0.379
STM14_1008	STM0859	STM14_1008	putative transcriptional regulator	0.003	0	0.155	1.249	-1.045	-0.371
STM14_0655	STM0561	STM14_0655	sensor kinase	0.543	0	0.156	0.144	0.69	0.328
STM14_4561	STM3782	STM14_4561	putative PTS system galactitol-specific enzyme IIC compon	0	0.861	0.156	1.037	0.035	0.559
STM14_3956	STM3274	yhbU	putative protease	0.005	0.326	0.157	-0.927	0.202	0.537
STM14_2034	STM1684	ycjF	hypothetical protein	0.01	0.13	0.158	-0.737	0.263	0.436
STM14_0563	STM0478	aefA	potassium efflux protein KefA	0.447	0	0.159	-0.13	0.87	0.472
STM14_3864	STM3190	ygiE	zinc transporter ZupT	0.012	0.543	0.159	-0.605	0.115	0.412
STM14_4895	STM4071	STM14_4895	putative mannose-6-phosphate isomerase	0.004	0.834	0.159	-0.762	0.042	-0.347
STM14_0458	STM0387	yaiI	hypothetical protein	0.215	0	0.16	0.294	0.913	-0.897
STM14_3531	STM2928	truD	tRNA pseudouridine synthase D	0.021	0	0.16	0.57	0.776	0.743
STM14_4217	STM3502	ompR	osmolarity response regulator	0.042	0	0.161	-0.384	1.198	0.43
STM14_1738	STM1440	sodC_2	superoxide dismutase	0.003	0.053	0.161	-0.721	0.281	0.472
STM14_2800	STM2269	yojN	phosphotransfer intermediate protein in two-component	0.764	0	0.162	-0.079	1.055	0.587
STM14_2758	STM2232	oafA	O-antigen acetylase	0.951	0	0.162	0.015	-0.718	-0.414
STM14_1446		STM14_1446	putative bacteriophage protein	0.012	0	0.162	0.599	-0.755	-0.543
STM14_3937	STM3252	agaR	AGA operon transcriptional repressor	0.2	0.001	0.162	-0.405	-0.674	-0.448
STM14_2786	STM2257	napH	quinol dehydrogenase membrane component	0	0.002	0.162	-1	-0.726	-0.585
STM14_5479		STM14_5479	hypothetical protein	0	0.012	0.162	-1.232	-0.447	-0.424
STM14_0893	STM0769	STM14_0893	putative cytoplasmic protein	0.213	0	0.163	0.243	0.975	0.454
STM14_0163	STM0137	mutT	nucleoside triphosphate pyrophosphohydrolase	0.012	0	0.163	0.562	1.064	0.355
STM14_1860	STM1541	STM14_1860	putative regulatory protein	0.001	0.328	0.163	-0.737	0.14	-0.362
STM14_0126	STM0107	thiP	thiamine transporter membrane protein	0.016	0	0.164	0.518	0.736	0.354
STM14_1534	STM1271	yeaR	putative cytoplasmic protein	0.002	0	0.164	0.735	-0.87	-0.581
STM14_5608	PSLT089	trbI	conjugative transfer protein	0.001	0.005	0.164	0.846	-0.667	-0.52
STM14_0472		STM14_0472	hypothetical protein	0.021	0.041	0.164	0.841	-0.414	-0.372
STM14_1444		STM14_1444	putative bacteriophage protein	0	0.001	0.166	1.052	-0.681	-0.736
STM14_2338	STM1923	motA	flagellar motor protein MotA	0.002	0.005	0.166	-0.978	-0.807	0.56
STM14_4625	STM3832	STM14_4625	putative permease	0.062	0	0.167	0.456	-0.899	-0.425
STM14_5207	STM4330	groEL	chaperonin GroEL	0.025	0	0.168	0.436	-0.889	-0.654
STM14_2602	STM2107	wcaH	GDP-mannose mannosyl hydrolase	0.011	0.003	0.168	0.648	0.482	0.349
STM14_0153	STM0127	ftsW	cell division protein FtsW	0.018	0.025	0.168	0.642	0.371	0.465
STM14_4308	STM3580	STM14_4308	hypothetical protein	0	0.053	0.168	-0.98	-0.327	0.327
STM14_2883	STM2338	pta	phosphate acetyltransferase	0.005	0.223	0.168	-1.047	0.335	0.582
STM14_1204	STM1061	ycbY	23S rRNA m(2)G2445 methyltransferase	0.002	0.928	0.168	0.689	-0.017	-0.705
STM14_5618	PSLT100	traH	conjugative transfer: assembly	0.142	0.002	0.169	0.358	0.627	0.46
STM14_1678	STM1384	ttrC	tetrathionate reductase complex subunit C	0.048	0	0.17	-0.334	1.109	0.645
STM14_1222	STM1077	yccT	hypothetical protein	0.006	0	0.17	0.585	0.637	0.376
STM14_4563	STM3784	STM14_4563	phosphotransferase system mannitol/fructose-specific IIA	0.003	0	0.17	1.051	-1.005	0.791
STM14_4223	STM3507	yhgG	putative cytoplasmic protein	0.002	0.077	0.17	-0.749	-0.288	0.319
STM14_5184	STM4310	STM14_5184	putative inner membrane protein	0.015	0.307	0.17	-1.162	-0.217	0.535
STM14_3717	STM3076	tktA	transketolase	0.202	0	0.171	-0.36	0.73	-0.479
STM14_5537	PSLT012	orf7	putative bacterial regulatory protein, luxR family	0.672	0	0.172	0.092	0.976	-0.32
STM14_2784	STM2255	napC	cytochrome c-type protein NapC	0	0.171	0.172	-1.974	-0.351	-0.608
STM14_3137	STM2558	cadB	lysine/cadaverine antiporter	0	0.372	0.172	-4.79	-0.19	-0.522
STM14_3908	STM3226	yqjA	hypothetical protein	0.06	0	0.173	-0.503	-0.828	-0.409
STM14_2251	STM1858	STM14_2251	putative cytoplasmic protein	0.556	0	0.173	-0.254	-1.497	-0.382
STM14_3769	STM3120	STM14_3769	putative transcriptional regulator	0.862	0.001	0.173	0.048	0.743	0.495
STM14_3674	STM3042	recJ	ssDNA exonuclease RecJ	0.004	0.009	0.173	0.741	0.476	0.424
STM14_1183	STM1043	STM14_1183	attachment/invasion protein	0	0.034	0.173	1.193	-0.34	-0.455
STM14_3893	STM3216	STM14_3893	putative methyl-accepting chemotaxis protein	0	0	0.174	-0.937	-0.576	0.365
STM14_2244	STM1855	sopE2	type III-secreted effector protein	0.002	0	0.174	-0.794	-1.118	-0.4
STM14_3454	STM2858	hypE	putative hydrogenase formation protein	0.007	0	0.174	-0.747	1.004	1.332
STM14_1514		STM14_1514	hypothetical protein	0.12	0	0.174	0.37	-0.739	-0.514
STM14_0376	STM0320	phoE	outer membrane phosphoporin protein E	0.02	0.001	0.175	-1.003	0.681	0.481
STM14_4775	STM3969	yigN	DNA recombination protein RmuC	0	0.086	0.175	1.413	-0.33	-0.365
STM14_2609	STM2114	wcaB	putative colanic acid biosynthesis acetyltransferase	0.011	0.892	0.176	0.606	-0.03	0.581
STM14_0770	STM0662	gltL	glutamate/aspartate transporter	0.484	0	0.178	-0.165	0.815	0.66
STM14_0554	STM0470	rpmJ_1	50S ribosomal protein L36	0.724	0	0.178	0.186	-2.072	0.841
STM14_3047	STM2484	STM14_3047	hypothetical protein	0	0.517	0.178	-0.839	-0.099	-0.414
STM14_3452	STM2856	hypC	hydrogenase isoenzymes formation protein	0	0.928	0.179	-1.01	-0.019	-0.371
STM14_0003	STM0003	thrB	homoserine kinase	0.984	0	0.18	0.004	-0.9	-0.465
STM14_5224	STM4344	yjeA	lysyl-tRNA synthetase	0.56	0	0.18	0.18	-1.243	-0.73
STM14_0360	STM0306	STM14_0360	SapA-like protein	0.068	0	0.18	0.32	-0.688	0.755
STM14_2809	STM2275	STM14_2809	putative regulatory protein	0.014	0	0.18	0.645	-1.5	-0.657
STM14_0007	STM0007	talB	transaldolase B	0.001	0.747	0.18	-0.878	0.049	-0.622
STM14_3744	STM3100	yggS	hypothetical protein	0.808	0	0.181	-0.067	-0.648	0.5
STM14_3159	STM2579	recO	DNA repair protein RecO	0.621	0	0.181	0.133	0.666	-0.847
STM14_4368	STM3624A	STM14_4368	cystathionine gamma-synthase	0.361	0	0.181	0.186	0.694	-0.397
STM14_3682	STM3049	yqfA	putative hemolysin	0.002	0	0.181	0.755	0.772	-0.3
STM14_5014	STM4173	hydH	sensor protein ZraS	0	0.001	0.182	1.52	0.65	0.523
STM14_1441		STM14_1441	IrsA	0.053	0	0.183	-0.593	-0.883	-0.296
STM14_4278	STM3552	yhhA	hypothetical protein	0.089	0	0.183	-0.313	0.869	0.449
STM14_972	STM0834	ybiP	putative integral membrane protein	0.688	0	0.183	-0.136	1.007	0.526
STM14_0078	STM0067	carB	carbamoyl phosphate synthase large subunit	0.864	0	0.183	-0.048	0.873	0.504
STM14_3077	STM2512	xseA	exodeoxyribonuclease VII large subunit	0.649	0	0.183	0.11	0.813	0.597
STM14_3874	STM3199	yqiK	hypothetical protein	0.137	0	0.183	0.355	0.739	0.364
STM14_1232	STM1087	pipA	pathogenicity island-encoded protein A	0.001	0	0.183	0.914	-0.73	-0.393
STM14_1845	STM1527	STM14_1845	putative inner membrane protein	0.41	0.003	0.183	-0.426	-0.631	-0.481
STM14_4631	STM3837	dnaN	DNA polymerase III subunit beta	0.003	0.148	0.183	-0.598	-0.197	0.554
STM14_1042	STM0890	artI	arginine transport system	0	0.409	0.183	-0.801	0.143	0.455
STM14_5280	STM4396	ytfB	putative cell envelope opacity-associated protein A	0.002	0.577	0.183	-0.681	0.088	0.423
STM14_4945	STM4113	frwB	putative fructose-like phosphotransferase EIIB subuni	0	0.615	0.183	1.064	0.077	0.886
STM14_2377	STM1958	fliB	lysine-N-methylase	0.261	0	0.185	-0.267	0.963	0.629
STM14_1255	STM1105	hpaH	4-hydroxyphenylacetate catabolism	0.291	0	0.187	-0.206	0.733	0.36
STM14_2268		STM14_2268	hypothetical protein	0.911	0	0.188	0.074	-1.365	-0.381
STM14_0082	STM0069	caiE	carnitine operon protein CaiE	0.327	0	0.188	0.223	-0.663	-0.494
STM14_0609	STM0519	glxR	tartronic semialdehyde reductase	0.016	0	0.188	0.473	-0.747	-0.802
STM14_1660	STM1366	STM14_1660	hypothetical protein	0.871	0	0.189	0.041	0.829	0.454
STM14_1156	STM1019	STM14_1156	hypothetical protein	0.002	0.009	0.189	0.775	-0.389	-0.384
STM14_4118	STM3415	rpoA	DNA-directed RNA polymerase subunit alpha	0	0.031	0.189	-3.595	-0.486	0.622
STM14_5612	PSLT094	trbC	conjugative transfer: assembly	0.768	0	0.19	0.101	-0.863	0.64
STM14_4741	STM3940	STM14_4741	putative inner membrane protein	0	0	0.19	1.354	-1.153	-0.436
STM14_1485	STM1238	STM14_1485	isocitrate dehydrogenase, NADP-dependent	0	0.62	0.19	-1.233	0.092	-0.334
STM14_3145	STM2565	purG	phosphoribosylformylglycinamidine synthase	0.408	0	0.191	-0.134	0.672	0.561
STM14_2907	STM2360	STM14_2907	putative diaminopimelate decarboxylase	0.004	0	0.191	0.634	0.919	0.67
STM14_2492	STM2008	STM14_2492	putative periplasmic protein	0.024	0.105	0.192	1.086	-0.298	0.701
STM14_5086	STM4230	malK	maltose/maltodextrin transporter ATP-binding protein	0.008	0.827	0.192	-0.652	-0.035	0.288
STM14_5483	STM4564	yjjV	putative deoxyribonuclease YjjV	0.69	0	0.194	-0.101	0.774	0.825
STM14_3085	STM2517	sinH	intimin-like protein	0.001	0	0.194	0.77	1.003	0.301
STM14_3451	STM2855	hypB	hydrogenase nickel incorporation protein HypB	0.017	0.054	0.194	-0.602	-0.348	0.451
STM14_2150	STM1779	ipk	4-diphosphocytidyl-2-C-methyl-D-erythritol kinase	0.417	0	0.195	-0.194	1.068	0.37
STM14_4647	STM3852	yieH	6-phosphogluconate phosphatase	0.801	0	0.195	-0.06	1.17	0.759
STM14_3813	STM3149	hybA	hydrogenase 2 protein HybA	0	0.03	0.195	-1.38	-0.421	0.968
STM14_4546	STM3770	STM14_4546	putative phosphotransferase system enzyme IIC	0.002	0.613	0.195	0.699	0.072	0.522
STM14_1573	STM1295	sppA	protease 4	0.441	0	0.196	-0.148	0.643	0.422
STM14_3986	STM3300	dacB	D-alanyl-D-alanine carboxypeptidase/endopeptidase	0.056	0	0.196	0.437	1.238	0.554
STM14_4936	STM4106	katG	hydroperoxidase	0	0.315	0.196	1.044	0.173	0.384
STM14_3094	STM2523	ispG	4-hydroxy-3-methylbut-2-en-1-yl diphosphate synthase	0.003	0.386	0.196	-0.998	-0.177	0.37
STM14_2063	STM1706	yciH	translation initiation factor Sui1	0.018	0.008	0.197	0.854	0.409	0.672
STM14_0896	STM0772	gpmA	phosphoglyceromutase	0	0.681	0.197	-1.623	-0.079	-0.33
STM14_2066	STM1708	yciM	hypothetical protein	0.012	0	0.198	-0.861	-0.921	-0.469
STM14_1002	STM0855	STM14_1002	putative electron transfer protein beta subunit	0.022	0.103	0.198	0.692	-0.52	-0.964
STM14_2513	STM2025	cbiK	vitamin B12 biosynthetic protein	0.001	0.091	0.199	-0.746	0.279	0.438
STM14_2007	STM1660.S	fnr	fumarate/nitrate reduction transcriptional regulator	0	0.964	0.199	-1.482	-0.012	0.395
STM14_2725		STM14_2725	hypothetical protein	0.071	0	0.2	-0.729	-1.321	-0.41
STM14_1341	STM1171	flgN	putative FlgK/FlgL export chaperone	0	0.13	0.2	-0.997	0.252	0.742
STM14_2991	STM2433	crr	glucose-specific PTS system component	0	0.061	0.202	-2.104	-0.313	0.351
STM14_1404	STM1227	pepT	peptidase T	0	0	0.203	-1.551	-1.33	-0.38
STM14_1800	STM1489	bioD_2	putative dithiobiotin synthetase	0	0	0.203	-1.419	-0.826	0.795
STM14_2127	STM1760	STM14_2127	TPR repeat-containing protein	0.483	0	0.203	0.211	-1.076	-0.389
STM14_3150	STM2570	STM14_3150	putative phosphotransferase system IIB component	0.003	0	0.203	0.859	0.774	0.321
STM14_4073	STM3378	STM14_4073	putative sulfite oxidase subunit YedZ	0	0	0.203	1.283	0.874	0.376
STM14_0038	STM0030	STM14_0038	putative transcriptional regulator	0	0	0.203	1.602	-0.988	-0.891
STM14_4460	STM3700	gpsA	NAD(P)H-dependent glycerol-3-phosphate dehydrogenase	0	0.006	0.203	-0.8	-0.437	0.494
STM14_1271	STM1118	yccJ	hypothetical protein	0	0.273	0.203	-1.803	-0.185	-0.38
STM14_3418	STM2830	ygaD	competence damage-inducible protein A	0	0.637	0.203	1.32	-0.115	0.575
STM14_4885	STM4062	pfkA	6-phosphofructokinase	0	0.775	0.203	-0.794	-0.055	0.366
STM14_4904	STM4079.S	yneC	autoinducer-2 (AI-2) modifying protein LsrG	0	0	0.204	-1.204	-1.115	-0.382
STM14_2537	STM2048	pduM	propanediol utilization protein	0.082	0	0.204	0.716	1.402	0.989
STM14_2539	STM2050	pduO	propanediol utilization protein	0.257	0	0.205	-0.265	0.836	-0.819
STM14_2393	STM1972	fliI	flagellum-specific ATP synthase	0.792	0	0.205	0.066	1.534	0.862
STM14_3709	STM3069	pgk	phosphoglycerate kinase	0	0.02	0.205	-1.056	-0.325	-0.37
STM14_2666	STM2162	yehW	putative ABC-type proline/glycine betaine transport s	0.002	0.515	0.205	-0.887	0.134	0.449
STM14_1903	STM1576	narU	nitrate extrusion protein	0.005	0.877	0.205	-1.019	-0.036	0.33
STM14_3795	STM3135	STM14_3795	mannonate dehydratase	0.208	0	0.206	-0.26	-0.626	-0.465
STM14_2947	STM2396	pgtA	activator	0.38	0	0.206	0.233	-1.641	-0.43
STM14_3136	STM2557	cadC	DNA-binding transcriptional activator CadC	0.004	0.042	0.206	-0.639	-0.382	0.421
STM14_1022	STM0871	ybjM	putative inner membrane protein	0.011	0.044	0.206	0.715	-0.378	-0.367
STM14_2517	STM2029	cbiF	vitamin B12 biosynthetic protein	0	0.119	0.207	-1.508	0.232	-0.515
STM14_5292	STM4406.S	ytfK	putative cytoplasmic protein	0	0	0.208	-1.605	0.691	0.421
STM14_0203	STM0171	yadF	carbonic anhydrase	0.003	0	0.208	0.52	0.952	-0.327
STM14_4045	STM3353	oadG	oxaloacetate decarboxylase subunit gamma	0.006	0	0.208	0.661	0.918	0.393
STM14_0035	STM0028	bcfH	putative thiol-disulfide isomerase	0.003	0.002	0.208	0.706	0.519	0.311
STM14_1586	STM1307	astE	succinylglutamate desuccinylase	0.017	0.412	0.208	0.743	0.156	0.397
STM14_2643	STM2142	yegT	putative transport protein	0.997	0	0.209	-0.001	1.318	0.392
STM14_4064	STM3370	cafA	ribonuclease G	0	0.071	0.209	1.397	0.306	0.378
STM14_0275	STM0233	STM14_0275	putative endochitinase	0	0.903	0.209	0.895	0.022	0.368
STM14_4739	STM3939	cyaA	adenylate cyclase	0.057	0	0.21	-0.392	-0.767	-0.337
STM14_0280	STM0238	yaeP	hypothetical protein	0.179	0	0.21	-0.267	0.909	0.388
STM14_1632	STM1344	ydiV	hypothetical protein	0	0.002	0.21	1.026	-0.493	-0.499
STM14_5489	STM4569	deoB	phosphopentomutase	0.013	0.152	0.211	0.621	-0.246	-0.331
STM14_1832	STM1515	ydeI	hypothetical protein	0.003	0.879	0.212	-1.065	0.037	0.553
STM14_5040	STM4193	yjbC	23S rRNA pseudouridine synthase F	0.075	0.003	0.213	-0.376	-0.685	0.5
STM14_0889	STM0765	STM14_0889	putative cation transporter	0.693	0	0.214	-0.173	-1.602	-0.49
STM14_2554	STM2064	phsB	thiosulfate reductase electron transport protein	0.033	0	0.215	-0.6	0.916	0.316
STM14_5166	STM4294	yjdE	arginine:agmatin antiporter	0.017	0	0.215	-0.411	0.966	0.838
STM14_1039	STM0887	artJ	arginine transport system component	0.025	0.019	0.215	-0.72	-0.526	0.382
STM14_3544	STM2940	STM14_3544	putative cytoplasmic protein	0.261	0.002	0.216	-0.292	-0.609	0.526
STM14_0506	STM0428	phnT	2-aminoethylphosphonate transporter	0.229	0	0.217	-0.255	0.58	0.328
STM14_3437		STM14_3437	conserved hypothetical protein	0.47	0.011	0.217	-0.261	-0.664	0.554
STM14_2827	STM2290	yfaV	putative transport protein	0.37	0	0.218	-0.237	-1.002	-0.501
STM14_5619	PSLT101	traG	conjugative transfer: assembly abd aggregate stabilit	0.011	0.008	0.218	0.645	-0.564	1.015
STM14_4052	STM3359	mdh	malate dehydrogenase	0	0.044	0.218	1.226	0.319	0.437
STM14_4902	STM4077	yneA	putative sugar transport protein	0.001	0.053	0.218	-0.895	-0.333	0.308
STM14_0601	STM0511	sfbB	putative ABC-type transport system ATPase component	0.005	0.854	0.218	0.668	-0.03	0.308
STM14_4283	STM3557	ugpB	glycerol-3-phosphate transporter periplasmic binding	0.938	0	0.219	0.015	0.857	0.373
STM14_1670	STM1376	lppB	putative methyl-accepting chemotaxis protein	0.56	0	0.219	0.193	0.906	0.322
STM14_939	STM0809	STM14_939	putative inner membrane protein	0.015	0.039	0.219	0.652	-0.437	-0.405
STM14_4015	STM3327	yhbL	isoprenoid biosynthesis protein	0	0.05	0.219	1.615	0.341	0.284
STM14_0542	STM0458	STM14_0542	putative cysteine synthase/cystathionine beta-synthase	0.208	0	0.22	0.25	0.869	0.318
STM14_5117	STM4257	STM14_5117	hypothetical protein	0.011	0	0.222	0.812	-1.606	0.744
STM14_2228	STM1842	kdgR	putative transcriptional repressor	0.002	0.35	0.222	-0.674	0.148	-0.32
STM14_3616		STM14_3616	hypothetical protein	0.002	0.791	0.222	0.759	-0.069	0.616
STM14_3164	STM2584	gogB	leucine-rich repeat-containing protein	0.004	0.001	0.223	1.005	-0.732	-0.686
STM14_0888	STM0764	STM14_0888	transcriptional regulator	0.024	0.044	0.223	0.653	-0.356	-0.342
STM14_0572	STM0487.S	htpG	heat shock protein 90	0	0.003	0.224	1.282	-0.608	0.441
STM14_2151		STM14_2151	hypothetical protein	0	0.389	0.224	-1.495	-0.198	0.385
STM14_5253	STM4371	yjfJ	putative phage shock protein A	0.002	0.005	0.225	0.748	-0.534	0.606
STM14_4285	STM3559	yhhV	putative cytoplasmic protein	0.015	0.07	0.225	0.607	0.292	0.395
STM14_4826	STM4013.S	STM14_4826	putative membrane-associated metal-dependent hydrolase	0.001	0.861	0.226	1.044	0.036	-0.357
STM14_3074	STM2509	STM14_3074	putative transposase	0.002	0.036	0.227	0.888	-0.487	-0.863
STM14_2612	STM2117	wzb	tyrosine phosphatase	0.483	0.009	0.228	0.21	0.654	0.416
STM14_2741	STM2217	yejB	putative ABC-type dipeptide/oligopeptide/nickel trans	0.004	0.217	0.228	0.824	-0.196	-0.272
STM14_0676	STM0580	STM14_0676	putative regulatory protein	0.039	0	0.23	-0.542	-0.819	-0.431
STM14_3422	STM2832	srlA	glucitol/sorbitol-specific enzyme IIC component	0.04	0	0.231	-0.773	-1.151	-0.415
STM14_2594	STM2100	wcaL	putative glycosyl transferase	0.055	0	0.231	-0.526	-0.957	-0.492
STM14_1993	STM1649	STM14_1993	putative cytoplasmic protein	0.728	0	0.231	-0.099	1.076	0.286
STM14_970		STM14_970	hypothetical protein	0.037	0.008	0.231	-0.999	-0.697	0.416
STM14_5580	PSLT057	STM14_5580	putative cytoplasmic protein	0.029	0.323	0.231	0.66	0.17	0.406
STM14_1086	STM0962	ycaJ	recombination factor protein RarA	0.004	0.105	0.232	-0.624	0.24	-0.387
STM14_0200	STM0168	cueO	multicopper oxidase	0.016	0.001	0.233	0.567	0.752	0.304
STM14_1064	STM0945	clpA	ATP-dependent Clp protease ATP-binding subunit	0.028	0.008	0.233	-0.661	0.479	-0.399
STM14_0752	STM0644	cobD	threonine-phosphate decarboxylase	0.07	0	0.234	0.429	0.822	0.302
STM14_5268	STM4386	ulaD	3-keto-L-gulonate-6-phosphate decarboxylase	0	0.019	0.234	0.898	-0.452	-0.311
STM14_2132	STM1764	narG	nitrate reductase 1 alpha subunit	0.001	0.409	0.234	-1.241	-0.155	0.354
STM14_0178	STM0149	STM14_0178	Na+/galactoside symporter	0.009	0	0.235	0.706	0.91	0.315
STM14_4661	STM3865	atpD	F0F1 ATP synthase subunit beta	0.001	0.314	0.235	-1.998	0.189	0.35
STM14_1679	STM1385	ttrB	tetrathionate reductase complex subunit B	0.017	0.71	0.235	-0.604	0.083	0.583
STM14_3425	STM2835	srlD	sorbitol-6-phosphate dehydrogenase	0	0.247	0.237	-1.257	-0.244	0.449
STM14_3997	STM3309	yrbB	hypothetical protein	0.002	0	0.24	0.693	0.836	0.341
STM14_0258	STM0217	tsf	elongation factor Ts	0.283	0.001	0.24	-0.323	0.63	0.85
STM14_4113	STM3410	mscL	large-conductance mechanosensitive channel	0	0.517	0.24	1.8	0.132	-0.433
STM14_1107	STM0979	ycaL	putative Zn-dependent protease	0.002	0.818	0.24	0.761	-0.04	0.285
STM14_0508	STM0430	phnR	2-aminoethylphosphonate transport protein	0.673	0	0.242	-0.08	1.071	0.447
STM14_4154	STM3450	yheM	hypothetical protein	0	0	0.242	1.964	1.198	0.307
STM14_1177	STM1037	STM14_1177	minor tail protein	0	0.041	0.242	1.235	0.275	0.452
STM14_0058	STM0048	slpA	FKBP-type peptidyl-prolyl cis-trans isomerase	0.002	0.726	0.242	0.663	0.073	-0.554
STM14_1021	STM0870	STM14_1021	hypothetical protein	0.001	0.875	0.242	0.963	0.037	-0.322
STM14_1205	STM1062	uup	ABC transporter ATPase component	0.001	0.044	0.243	1.044	-0.33	0.334
STM14_2077	STM1715	yciN	hypothetical protein	0.001	0.577	0.243	-1.724	0.156	-0.368
STM14_0690	STM0592	fepD	iron-enterobactin transporter membrane protein	0.605	0.001	0.244	-0.095	0.658	0.409
STM14_5034	STM4187	iclR	transcriptional repressor IclR	0.96	0.001	0.244	-0.012	0.722	0.51
STM14_3203	STM2617	STM14_3203	antiterminator-like protein	0.002	0.194	0.244	0.904	-0.223	-0.294
STM14_5340	STM4449	STM14_5340	bifunctional antitoxin/transcriptional repressor RelB	0.036	0	0.245	0.477	-0.585	-0.464
STM14_2728	STM2208	STM14_2728	putative inner membrane protein	0.035	0.263	0.245	1.248	0.173	0.339
STM14_3320	STM2755	STM14_3320	putative hexulose 6 phosphate synthase	0.593	0	0.246	0.128	-1.069	-0.325
STM14_0005	STM0005	yaaA	hypothetical protein	0.01	0.001	0.246	-0.65	-0.594	0.347
STM14_3329	STM2762	STM14_3329	putative inner membrane protein	0.003	0.004	0.246	0.909	-0.934	-1.386
STM14_2551	STM2061	sbmC	DNA gyrase inhibitor	0.004	0.025	0.246	-0.58	0.354	0.327
STM14_5172	STM4299	melB	melibiose:sodium symporter	0	0.052	0.246	0.897	0.357	0.363
STM14_2457		STM14_2457	hypothetical protein	0.003	0.234	0.246	1.479	-0.272	0.416
STM14_5327	STM4436	STM14_5327	putative endonuclease	0	0.35	0.246	1.621	-0.198	-0.37
STM14_1912	STM1583	STM14_1912	putative cytoplasmic protein	0.007	0.001	0.247	-0.971	-0.889	-0.352
STM14_3387	STM2805	nrdH	glutaredoxin-like protein	0.038	0.002	0.247	0.477	0.621	0.264
STM14_1608	STM1324	STM14_1608	putative cytoplasmic protein	0	0.558	0.247	-1.01	0.087	-0.299
STM14_5259	STM4377	aidB	isovaleryl CoA dehydrogenase	0.147	0	0.248	-0.395	-0.78	0.299
STM14_3400	STM2815	emrB	putative multidrug transport protein	0	0.845	0.248	-1.024	-0.043	0.462
STM14_0737	STM0633	lipA	lipoyl synthase	0.004	0.107	0.249	-0.948	-0.257	-0.259
STM14_0918	STM0792	ybhB	putative kinase inhibitor protein	0	0.001	0.25	-0.974	0.591	0.292
STM14_4873		STM14_4873	hypothetical protein	0.018	0.006	0.25	1.465	-0.947	-0.446
STM14_0389	STM0333	STM14_0389	putative transcriptional regulator	0.007	0.092	0.25	0.722	0.343	0.393
STM14_2345	STM1928	otsA	trehalose-6-phosphate synthase	0.618	0	0.251	0.149	0.853	0.335
STM14_0706	STM0607	dsbG	disulfide isomerase/thiol-disulfide oxidase	0	0.016	0.251	1.268	0.391	-0.441
STM14_2746	STM2221	bcr	bicyclomycin/multidrug efflux system	0	0.052	0.251	1.291	0.383	-0.243
STM14_1949	STM1611	rimL	ribosomal-protein-L7/L12-serine acetyltransferase	0	0.408	0.251	-1.34	-0.162	0.406
STM14_0278	STM0236	tilS	tRNA(Ile)-lysidine synthetase	0	0	0.252	1.181	-0.712	-0.323
STM14_945	STM0815	ybhR	putative transport protein	0.002	0.001	0.252	0.786	0.645	0.288
STM14_0862	STM0741	cydB	cytochrome d terminal oxidase polypeptide subunit II	0	0.755	0.252	-1.642	-0.078	0.316
STM14_2044	STM1694	sapC	peptide transport protein	0.011	0.933	0.252	-1.085	-0.026	0.462
STM14_0273	STM0231	dnaE	DNA polymerase III subunit alpha	0.135	0	0.254	0.362	-0.586	0.424
STM14_2882	STM2337	ackA	acetate kinase	0	0.814	0.255	-1.172	-0.043	-0.314
STM14_3493	STM2894	invC	ATP synthase SpaL	0	0	0.256	-1.142	-0.961	-0.335
STM14_1824	STM1510	ydfH	putative regulatory protein	0.328	0	0.256	-0.199	-0.7	-0.375
STM14_5478	STM4560	prfC	peptide chain release factor 3	0.907	0	0.256	-0.022	0.737	0.471
STM14_3440	STM2846	hycH	hydrogenase 3 large subunit processing protein	0.884	0	0.256	0.036	0.686	0.4
STM14_2465		STM14_2465	hypothetical protein	0.004	0.001	0.256	0.637	0.688	0.4
STM14_5137	STM4271	STM14_5137	LrgA family protein	0	0.018	0.256	0.962	0.436	-0.267
STM14_1621	STM1335	rpmI	50S ribosomal protein L35	0	0.022	0.256	-6.751	-0.473	-0.365
STM14_1532	STM1270	yeaS	leucine export protein LeuE	0.026	0.063	0.256	0.712	-0.383	-0.352
STM14_3911	STM3229	yqjD	putative inner membrane protein	0	0.072	0.257	-1.391	-0.333	0.365
STM14_4695	STM3899	yifB	putative ATP-dependent protease	0.677	0	0.258	0.11	-0.826	-0.388
STM14_2142	STM1772	kdsA	2-dehydro-3-deoxyphosphooctonate aldolase	0.001	0.02	0.258	-1.342	0.589	0.503
STM14_5214	STM4334	efp	elongation factor P	0.697	0	0.26	0.096	1.111	0.272
STM14_0074	STM0063	citG2	triphosphoribosyl-dephospho-CoA synthase	0.356	0	0.26	0.23	-0.753	0.49
STM14_3250	STM2652	pssA	phosphatidylserine synthase	0.041	0.002	0.26	-0.936	-0.56	-0.283
STM14_2317	STM1905	yecO	putative SAM-dependent methyltransferase	0.004	0.13	0.26	0.837	0.252	-0.391
STM14_0071	STM0060	citE2	putative citrate lyase beta chain	0.003	0.762	0.26	0.72	-0.059	-0.352
STM14_4400	STM3650	STM14_4400	hypothetical protein	0	0.001	0.261	-1.193	-0.574	-0.328
STM14_3636	STM3011	galR	DNA-binding transcriptional regulator GalR	0.026	0.002	0.261	-0.685	-0.633	0.285
STM14_1940	STM1602	sifB	secreted effector protein	0.013	0.002	0.261	0.949	-0.652	0.373
STM14_1174	STM1034	STM14_1174	putative RecA/RadA recombinase	0.01	0.049	0.261	0.584	-0.385	-0.56
STM14_5351	STM4458	yjgF	putative translation initiation inhibitor	0	0.252	0.263	-1.393	0.195	0.263
STM14_2432		STM14_2432	hypothetical protein	0.018	0.809	0.264	0.837	-0.057	0.442
STM14_4035	STM3343	STM14_4035	putative cytoplasmic protein	0	0.019	0.266	1.362	-0.42	0.483
STM14_3629	STM3006	ygdQ	putative transport protein	0.032	0	0.268	0.582	-0.686	-0.428
STM14_3251	STM2653	yfiM	hypothetical protein	0.005	0.002	0.268	-0.78	-0.565	-0.381
STM14_3595	STM2981	ygdD	hypothetical protein	0	0.018	0.268	1.422	0.327	-0.31
STM14_4479	STM3718	rfaI	lipopolysaccharide-alpha-1, 3-D-galactosyltransferase	0.013	0.056	0.268	0.814	-0.327	-0.5
STM14_1005	STM0857	STM14_1005	putative acyl-CoA dehydrogenase	0.027	0	0.269	0.442	-0.72	-0.621
STM14_0716	STM0615	ybdR	putative dehydrogenase	0.002	0.884	0.269	0.901	0.031	-0.3
STM14_5002	STM4161	STM14_5002	sulfur carrier protein ThiS	0.797	0	0.27	0.05	0.765	0.721
STM14_3959	STM3277	STM14_3959	putative inner membrane protein	0	0	0.27	1.001	-0.818	0.365
STM14_2621	STM2124	alkA	3-methyl-adenine DNA glycosylase II	0	0.001	0.27	-0.843	0.533	0.651
STM14_1440		STM14_1440	putative bacteriophage protein	0.003	0.322	0.27	0.755	-0.151	-0.318
STM14_1711	STM1415	ssaN	type III secretion system ATPase	0.002	0	0.273	0.866	-1.688	-0.69
STM14_0704	STM0605	ybdN	putative 3'-phosphoadenosine 5'-phosphosulfate sulfot	0.564	0.002	0.273	0.217	0.58	0.363
STM14_1200	STM1058	pyrD	dihydroorotate dehydrogenase 2	0	0.494	0.273	0.763	-0.116	-0.366
STM14_3270	STM2669	tyrA	bifunctional chorismate mutase/prephenate dehydrogena	0.025	0	0.274	-0.41	0.766	-0.47
STM14_0652	STM0559	gtrA	putative glycosyl translocase	0.001	0.002	0.274	1.732	-0.66	-0.518
STM14_1112	STM0983	ycaI	hypothetical protein	0.004	0	0.275	0.641	0.822	0.325
STM14_0108	STM0089	apaG	ApaG	0.018	0.211	0.275	-0.594	0.231	-0.298
STM14_2506	STM2018	cobU	adenosylcobinamide kinase/adenosylcobinamide-phosphat	0.022	0.234	0.275	-0.825	-0.221	0.509
STM14_2584	STM2090	rfbH	CDP-6-deoxy-D-xylo-4-hexulose-3-dehydrase	0.002	0.928	0.275	-0.947	0.017	-0.512
STM14_3687	STM3053	gcvP	glycine dehydrogenase	0.855	0	0.276	-0.057	0.829	0.259
STM14_0015		STM14_0015	hypothetical protein	0	0	0.276	1.246	-1.46	-0.47
STM14_0237	STM0198	stfE	putative minor fimbrial subunit	0.001	0.002	0.277	0.809	0.594	0.385
STM14_1964	STM1624	STM14_1964	putative cytoplasmic protein	0.002	0.003	0.277	-0.597	0.44	0.721
STM14_5480	STM4561	osmY	periplasmic protein	0	0.426	0.277	-2.602	-0.226	0.462
STM14_0207	STM0175	stiC	putativie fimbrial usher	0.088	0.001	0.279	-0.558	-0.725	0.305
STM14_0915	STM0789	hutC	histidine utilization repressor	0	0.724	0.279	-1.316	0.072	0.349
STM14_1452		STM14_1452	putative bacteriophage protein	0.035	0	0.28	0.91	-0.776	-0.417
STM14_4306	STM3578	yhhP	cell developmental protein SirA	0.313	0	0.281	0.191	0.728	0.253
STM14_3163	STM2583	lepA	GTP-binding protein LepA	0.004	0.52	0.282	-1.042	-0.152	0.31
STM14_3737	STM3093	endA	DNA-specific endonuclease I	0.009	0.649	0.282	0.609	0.096	0.591
STM14_2405	STM1984	yodD	putative cytoplasmic protein	0.002	0.765	0.282	1.128	0.06	0.393
STM14_1792	STM1483	ydgE	multidrug efflux system protein MdtI	0.87	0.001	0.284	0.04	0.591	0.279
STM14_3149	STM2569	yfhB	hypothetical protein	0.001	0.001	0.288	-0.955	-0.618	-0.327
STM14_4669		STM14_4669	hypothetical protein	0.01	0.016	0.289	1.048	-0.659	-0.473
STM14_1575	STM1297	selD	selenophosphate synthetase	0.278	0	0.29	0.258	1.278	0.317
STM14_1311	STM1145	csgC	putative autoagglutination protein	0.001	0.01	0.292	0.933	-0.433	-0.373
STM14_0811	STM0695	ybfE	LexA regulated protein	0.03	0.69	0.292	0.62	-0.091	-0.496
STM14_4294	STM3567	livJ	high-affinity branched-chain amino acid transporter	0.243	0	0.293	0.232	0.668	0.332
STM14_1709	STM1413	ssaM	type III secretion system apparatus protein	0.111	0	0.295	0.368	-1.056	-0.485
STM14_5054	STM4204	STM14_5054	putative inner membrane protein	0	0	0.295	1.086	-1.564	-0.4
STM14_2296	STM1888	pykA	pyruvate kinase	0	0.027	0.295	-1.699	-0.41	0.323
STM14_5361	STM4467	STM14_5361	arginine deiminase	0	0.248	0.295	-0.984	-0.194	-0.372
STM14_0837	STM0718	STM14_0837	putative cytoplasmic protein	0.004	0.001	0.296	-0.526	0.612	0.494
STM14_1733	STM1435	gloA	glyoxalase I	0.608	0.001	0.296	-0.135	0.627	0.399
STM14_2812	STM2277	nrdA	ribonucleotide-diphosphate reductase subunit alpha	0.01	0.008	0.296	-0.762	-0.41	0.237
STM14_3851		STM14_3851	hypothetical protein	0.004	0.06	0.296	-0.668	0.287	0.401
STM14_1628	STM1341	btuE	putative glutathione peroxidase	0.003	0.48	0.298	0.851	-0.14	0.435
STM14_0119	STM0100	STM14_0119	putative cytoplasmic protein	0.001	0.812	0.298	0.884	-0.051	0.356
STM14_0188	STM0156	STM14_0188	putative periplasmic protein	0.57	0	0.299	0.101	0.672	0.249
STM14_3721	STM3079.S	STM14_3721	putative hydrolase/acyltransferase	0.018	0.713	0.299	0.903	-0.091	0.861
STM14_3426	STM2836	gutM	DNA-binding transcriptional activator GutM	0.009	0.269	0.3	-0.627	-0.236	-0.266
STM14_2504	STM2016	cobT	nicotinate-nucleotide--dimethylbenzimidazole phosphor	0	0.03	0.301	1.157	0.413	0.321
STM14_1866	STM1547	STM14_1866	putative transcriptional regulator	0.001	0	0.303	0.834	-1.206	-0.438
STM14_3175	STM2592	STM14_3175	phage tail component L-like protein	0	0.311	0.303	1.022	0.165	0.231
STM14_0772	STM0664	gltJ	glutamate/aspartate transporter	0.944	0	0.305	-0.015	1.09	0.28
STM14_2316	STM1904	yecN	putative inner membrane protein	0.427	0	0.305	0.197	0.928	-0.285
STM14_0191	STM0159	STM14_0191	putative restriction endonuclease	0.001	0.001	0.305	-0.97	-0.753	0.669
STM14_4486	STM3724	kdtA	3-deoxy-D-manno-octulosonic-acid transferase	0.001	0.007	0.305	-0.983	0.808	0.85
STM14_4006	STM3318	yhbN	hypothetical protein	0	0	0.306	0.79	1.013	0.356
STM14_0544	STM0460	mdlA	putative multidrug transporter membrane\ATP-binding c	0	0.233	0.306	1.092	-0.248	-0.337
STM14_3898	STM3219	fadH	2,4-dieonyl-CoA reductase	0.097	0	0.307	-0.538	-0.771	0.401
STM14_3570	STM2962	gudT	putative D-glucarate permease	0.002	0.046	0.307	0.883	0.325	0.421
STM14_1801	STM1490	STM14_1801	putative voltage-gated ClC-type chloride channel ClcB	0.044	0.471	0.307	-0.705	-0.153	0.283
STM14_4888	STM4064	ushB	CDP-diacylglycerol pyrophosphatase	0	0.635	0.307	1.554	0.079	0.291
STM14_1125	STM0995	ycbB	hypothetical protein	0.043	0	0.308	-0.353	0.605	-0.231
STM14_5353	STM4460	pyrB	aspartate carbamoyltransferase catalytic subunit	0.05	0	0.308	0.353	0.688	0.284
STM14_3378		STM14_3378	hypothetical protein	0	0	0.308	1.563	-1.232	-0.284
STM14_3943	STM3261	STM14_3943	galactitol-1-phosphate dehydrogenase	0.005	0.003	0.308	0.758	0.476	0.658
STM14_3439	STM2845	hycI	hydrogenase 3 maturation protease	0.5	0	0.313	0.156	0.89	0.377
STM14_2493		STM14_2493	hypothetical protein	0.068	0	0.313	0.465	1.591	0.283
STM14_4470	STM3709	kbl	2-amino-3-ketobutyrate coenzyme A ligase	0.134	0	0.314	-0.462	1.575	1.36
STM14_4679	STM3882	rbsA	D-ribose transporter ATP binding protein	0.236	0	0.314	-0.392	-0.872	0.337
STM14_0140	STM0117	ilvH	acetolactate synthase 3 regulatory subunit	0.002	0.01	0.314	0.59	0.405	0.266
STM14_0726		STM14_0726	conserved hypothetical protein	0.001	0	0.315	1.312	-1.277	-0.353
STM14_1328	STM1159	yceO	putative inner membrane protein	0.004	0.006	0.315	0.976	-0.548	-0.382
STM14_3608	STM2993	recD	exonuclease V subunit alpha	0.465	0	0.316	-0.134	0.851	0.441
STM14_4809	STM3999	polA	DNA polymerase I	0.011	0.028	0.316	0.75	0.396	0.498
STM14_0388	STM0332	STM14_0388	putative hydrolase/acyltransferase	0.013	0.018	0.317	0.751	-0.515	0.321
STM14_1999		STM14_1999	Rac prophage, integrase	0.005	0.021	0.317	0.677	-0.538	-0.512
STM14_1139	STM1004	pncB	nicotinate phosphoribosyltransferase	0.002	0.283	0.317	-0.879	0.181	0.244
STM14_0445	STM0378	yaiY	putative inner membrane protein	0.144	0	0.318	0.318	1.051	-0.262
STM14_3423	STM2833	srlE	glucitol/sorbitol-specific enzyme IIB component	0	0	0.319	-1.08	-1.134	-0.301
STM14_1320	STM1153	msyB	hypothetical protein	0	0.005	0.319	-0.79	-0.51	0.284
STM14_4574	STM3793	STM14_4574	putative sugar kinase	0.032	0	0.32	-0.79	-1.079	0.319
STM14_2748	STM2223	yejH	putative ATP-dependent helicase	0.257	0	0.32	0.267	0.722	0.241
STM14_4039	STM3347	yhcB	cytochrome d ubiquinol oxidase subunit III	0.113	0	0.32	0.348	1.111	0.456
STM14_2575	STM2081	gnd	6-phosphogluconate dehydrogenase	0.379	0.001	0.32	-0.18	0.668	0.255
STM14_1126	STM0996	ycbK	putative outer membrane protein	0.027	0.012	0.32	0.587	0.432	0.327
STM14_0194	STM0162	STM14_0194	putative inner membrane protein	0.001	0.015	0.32	0.882	-0.378	0.451
STM14_1579	STM1301	STM14_1579	pyrimidine (deoxy)nucleoside triphosphate pyrophosphohydr	0	0.106	0.32	-1.862	0.257	0.283
STM14_0868	STM0746	tolR	colicin uptake protein TolR	0.016	0.42	0.32	-0.673	0.146	-0.524
STM14_0847	STM0728	nei	endonuclease VIII	0.001	0.543	0.32	-0.757	0.106	0.341
STM14_1714	STM1418	ssaQ	type III secretion system protein	0	0	0.321	1.533	-1.201	-0.326
STM14_1850	STM1532	STM14_1850	putative dehydrogenase protein	0.049	0.001	0.321	0.475	0.643	0.277
STM14_2103	STM1739	cls	cardiolipin synthetase	0.002	0.839	0.321	-1.258	0.046	0.312
STM14_1991	STM1647	ldhA	D-lactate dehydrogenase	0.343	0	0.322	-0.221	-0.586	-0.313
STM14_1966	STM1626	trg	methyl-accepting chemotaxis protein III	0.217	0.001	0.322	-0.305	-0.806	-0.617
STM14_2380	STM1960	fliD	flagellar capping protein	0	0.002	0.322	-1.161	-0.468	-0.296
STM14_0438	STM0373	yaiU	flagellar protein	0.29	0.002	0.322	0.228	-0.688	-0.268
STM14_1565	STM1290	gapA	glyceraldehyde-3-phosphate dehydrogenase	0	0.412	0.322	-1.979	-0.113	0.228
STM14_2955		STM14_2955	hypothetical protein	0	0.462	0.322	1.887	-0.134	0.359
STM14_2469		STM14_2469	putative replication protein	0.002	0.726	0.322	0.828	0.068	0.23
STM14_3789		STM14_3789	hypothetical protein	0.936	0	0.325	0.022	-1.24	-0.301
STM14_1936	STM1599	pdgL	periplasmic dipeptidase precursor	0.006	0.007	0.325	0.658	-0.569	0.346
STM14_1784		STM14_1784	hypothetical protein	0.553	0.01	0.325	-0.614	0.846	0.973
STM14_1622	STM1336	rplT	50S ribosomal protein L20	0	0.053	0.325	-3.19	0.365	-0.283
STM14_4445	STM3687	mtlR	mannitol repressor protein	0.009	0.309	0.325	0.705	-0.212	0.418
STM14_1907	STM1579	narW	nitrate reductase 2 delta subunit	0	0.89	0.325	-0.989	0.022	0.358
STM14_5111	STM4253	STM14_5111	putative outer membrane lipoprotein	0.187	0	0.326	-0.324	-0.696	0.401
STM14_1258	STM1108	hpaA	4-hydroxyphenylacetate catabolism	0.192	0.014	0.326	0.464	-0.583	-0.398
STM14_0377		STM14_0377	conserved hypothetical protein	0.58	0	0.327	0.145	-0.786	-0.458
STM14_3955	STM3273	yhbT	putative lipid carrier protein	0.001	0.001	0.327	-1.014	-0.717	0.339
STM14_4182		STM14_4182	conserved hypothetical protein	0.012	0.004	0.327	0.946	0.608	-0.352
STM14_0344		STM14_0344	hypothetical protein	0	0	0.328	1.433	-1.007	-0.437
STM14_4205	STM3493	mrcA	peptidoglycan synthetase	0.005	0.011	0.328	0.857	0.463	0.681
STM14_0721	STM0620	citX	2'-(5''-triphosphoribosyl)-3'-dephospho-CoA:apo- citr	0.979	0	0.33	-0.006	0.77	-0.284
STM14_3797	STM3137	STM14_3797	glucuronate isomerase	0.031	0.12	0.331	-0.59	-0.229	-0.343
STM14_5625	PSLT105	STM14_5625	putative cytoplasmic protein	0.005	0.552	0.331	0.664	0.114	0.25
STM14_2797	STM2267	ompC	outer membrane porin protein C	0	0.854	0.331	-3.962	0.132	0.269
STM14_3586	STM2973	fucO	L-1,2-propanediol oxidoreductase	0.027	0	0.333	-0.707	-0.782	0.272
STM14_5261	STM4379	yjfO	putative lipoprotein	0	0.001	0.333	-1.187	-0.558	0.372
STM14_2579	STM2085	rfbN	rhamnosyl transferase	0	0	0.334	-1.573	-1.019	0.51
STM14_2518	STM2030	cbiT	cobalt-precorrin-6Y C(15)-methyltransferase	0.01	0.036	0.338	-0.634	0.378	-0.258
STM14_5570	PSLT047	STM14_5570	putative cytoplasmic protein	0	0.09	0.338	1.242	-0.299	-0.363
STM14_5056	STM4206	STM14_5056	putative phage glucose translocase	0.623	0	0.339	-0.156	-0.925	-0.338
STM14_1250	STM1101	hpaG	4-hydroxyphenylacetate catabolism	0.594	0	0.339	0.098	0.803	-0.219
STM14_983	STM0842	ybiV%281%29	putative hydrolase	0.017	0	0.339	0.661	-0.956	-0.279
STM14_1781	STM1477	ydgI	putative amino acid transporter	0.005	0.003	0.339	0.698	0.471	0.361
STM14_2364	STM1946	uvrC	excinuclease ABC subunit C	0.005	0.007	0.339	-0.639	-0.508	0.36
STM14_4414	STM3661	xylA	xylose isomerase	0.046	0.002	0.34	0.651	-0.908	0.415
STM14_5258	STM4376	yjfC	putative glutathionylspermidine synthase	0	0.001	0.342	1.094	-0.539	0.27
STM14_1369	STM1196	acpP	acyl carrier protein	0	0.006	0.342	-3.63	-0.52	-0.223
STM14_3745	STM3101	yggT	putative integral membrane protein	0.489	0	0.344	0.243	0.783	0.381
STM14_4089		STM14_4089	conserved hypothetical protein	0.001	0.02	0.344	1.067	0.427	0.245
STM14_4423	STM3667	yiaJ	transcriptional repressor	0.461	0.025	0.345	-0.335	-0.623	-0.337
STM14_4993	STM4156	STM14_4993	putative cytoplasmic protein	0	0.044	0.345	1.315	-0.314	-0.599
STM14_3698	STM3061	ygfA	putative ligase	0.002	0.156	0.346	-1.031	-0.247	0.269
STM14_5398	STM4499	yeeN	hypothetical protein	0.55	0	0.347	0.209	-0.906	-0.342
STM14_3516	STM2914	STM14_3516	putative nucleoside-diphosphate-sugar epimerase	0.036	0.001	0.347	0.529	0.59	0.254
STM14_4558	STM3779	STM14_4558	putative phosphotransferase system HPr protein	0.032	0.165	0.347	-1.044	-0.335	-0.37
STM14_3848	STM3176	ygiW	putative outer membrane protein	0	0.212	0.347	-0.806	-0.186	-0.32
STM14_1962	STM1622	mdoD	glucan biosynthesis protein D	0.385	0	0.348	-0.2	1.619	0.609
STM14_4234	STM3515	malT	transcriptional regulator MalT	0	0	0.349	-1.073	-0.697	0.213
STM14_0170	STM0142	hofC	type IV pilin biogenesis protein	0.001	0	0.349	0.669	1.509	0.275
STM14_2981	STM2426	STM14_2981	putative cytoplasmic protein	0.333	0.001	0.349	0.245	0.585	0.258
STM14_4451	STM3692	lldP	L-lactate permease	0.035	0	0.353	0.7	0.886	0.309
STM14_4399	STM3649	cspA	major cold shock protein	0	0.565	0.353	-5.661	0.128	-0.418
STM14_0761	STM0653	ybeL	hypothetical protein	0	0.452	0.354	-1.096	0.147	-0.34
STM14_1310	STM1144	csgA	cryptic curlin major subunit	0.068	0.001	0.355	0.386	-0.619	-0.344
STM14_3950	STM3268	yraR	putative nucleoside-diphosphate-sugar epimerase	0.163	0	0.356	-0.332	1.135	0.48
STM14_1599	STM1317	celG	hypothetical protein	0.182	0.001	0.356	-0.365	0.912	-0.269
STM14_0887	STM0763.s	STM14_0887	transcriptional regulator	0.036	0.002	0.356	1.331	-0.755	-0.638
STM14_4924	STM4096	rpmE	50S ribosomal protein L31	0.209	0	0.357	0.255	0.623	0.262
STM14_4469	STM3708	tdh	L-threonine 3-dehydrogenase	0.56	0.001	0.357	0.15	-0.722	-0.418
STM14_0489	STM0413	tsx	nucleoside channel	0.007	0.009	0.357	0.62	0.523	0.216
STM14_0114	STM0094	djlA	DNA-J like membrane chaperone protein	0.108	0	0.358	0.305	-0.674	-0.248
STM14_4046	STM3354	STM14_4046	L(+)-tartrate dehydratase subunit beta	0	0	0.358	1.595	0.813	0.325
STM14_2740	STM2216	yejA	putative ABC transporter periplasmic binding protein	0.632	0	0.36	0.22	-0.895	0.316
STM14_5339	STM4448	STM14_5339	phosphotransferase system mannitol/fructose-specific IIA	0.009	0	0.36	0.67	-0.645	0.246
STM14_0367	STM0311	yafJ	putative glutamine amidotransferase	0.003	0.001	0.36	-0.67	-0.561	-0.248
STM14_0387	STM0331	STM14_0387	putative fumarylacetoacetate hydrolase	0.35	0	0.361	0.238	-0.855	-0.395
STM14_0089		STM14_0089	conserved hypothetical protein	0.224	0	0.361	0.296	-0.673	-0.346
STM14_1576	STM1298	topB	DNA topoisomerase III	0.068	0	0.361	0.493	-0.661	0.339
STM14_1281	STM1125	putP	major sodium/proline symporter	0.017	0.003	0.362	0.744	-0.532	-0.292
STM14_2607	STM2112	wcaD	putative colanic acid biosynthesis protein	0.001	0.918	0.362	0.986	0.023	-0.309
STM14_4569	STM3788	uhpC	regulatory protein UhpC	0.014	0.962	0.362	0.648	-0.009	-0.226
STM14_1986	STM1642	acpD	azoreductase	0.853	0	0.363	0.049	1.019	0.265
STM14_2213	STM1831	manY	mannose-specific enzyme IIC	0.006	0	0.365	-2.697	-0.98	0.311
STM14_1303	STM1139	csgG	putative curli operon transcriptional regulator	0.003	0.002	0.365	0.778	-0.716	-0.382
STM14_2431		STM14_2431	hypothetical protein	0	1	0.367	1.16	0	-0.335
STM14_1074	STM0952	STM14_1074	putative transcriptional regulator	0.212	0	0.369	0.359	-0.773	-0.388
STM14_2454		STM14_2454	hypothetical protein	0.005	0	0.369	0.687	0.814	0.234
STM14_4624	STM3831	yidA	sugar phosphatase	0	0.03	0.369	1.38	-0.371	-0.311
STM14_2813	STM2278	nrdB	ribonucleotide-diphosphate reductase subunit beta	0.002	0.897	0.369	-1.107	0.029	0.319
STM14_0029	STM0022	bcfB	fimbrial chaparone	0.008	0.436	0.37	0.758	-0.136	0.316
STM14_2632	STM2134	STM14_2632	putative inner membrane protein	0.02	0.111	0.371	0.898	-0.273	-0.707
STM14_0325	STM0277	STM14_0325	putative cytoplasmic protein	0.001	0.014	0.372	1.348	-0.948	-1.06
STM14_2582	STM2088	rfbX	putative O-antigen transferase	0.155	0	0.373	-0.477	-1.045	0.405
STM14_4856		STM14_4856	hypothetical protein	0.652	0	0.373	0.135	-0.937	-0.251
STM14_2662	STM2158	yehT	putative two-component response-regulatory protein Ye	0	0	0.373	0.967	-0.965	-0.348
STM14_4704	STM3907	STM14_4704	putative cytoplasmic protein	0.001	0.002	0.373	0.755	-0.524	-0.302
STM14_5393	STM4496	STM14_5393	putative DNA repair ATPase	0.002	0.083	0.373	0.852	-0.401	0.504
STM14_0162	STM0136	secA	preprotein translocase subunit SecA	0.001	0.614	0.373	0.726	-0.115	0.511
STM14_0665		STM14_0665	conserved hypothetical protein	0.021	0.002	0.374	0.463	-0.586	-0.313
STM14_2904	STM2357	STM14_2904	putative amino acid transporter	0.086	0.002	0.374	0.665	0.715	-0.288
STM14_0783	STM0672	STM14_0783	putative inner membrane protein	0.097	0	0.376	0.44	0.648	-0.282
STM14_0236	STM0197	stfD	putative periplasmic fimbrial chaperone	0	0.244	0.376	0.96	0.192	0.384
STM14_5290	STM4405	ytfJ	putative transcriptional regulator	0.006	0.122	0.377	0.647	-0.229	0.483
STM14_3388	STM2806	nrdI	ribonucleotide reductase stimulatory protein	0.623	0	0.378	0.155	0.93	0.266
STM14_0121	STM0102	araA	L-arabinose isomerase	0.01	0.001	0.378	-0.777	-0.608	0.213
STM14_5606	PSLT087	STM14_5606	conjugative transfer protein	0.012	0.002	0.378	0.704	-0.511	-0.311
STM14_5055	STM4205	STM14_5055	putative phage glycosyltransferase	0.217	0.003	0.378	0.27	-0.686	-0.307
STM14_3474	STM2875	hilD	invasion protein regulatory protein	0.086	0	0.379	-0.467	-1.497	-0.483
STM14_1992	STM1648	hslJ	heat-inducible protein	0.744	0	0.38	-0.065	0.999	0.474
STM14_3961	STM3279	mtr	tryptophan permease	0.02	0.031	0.382	0.601	0.418	0.277
STM14_1143	STM1008.S	STM14_1143	hypothetical protein	0.026	0	0.383	-0.625	-0.734	0.229
STM14_2381	STM1961	fliS	flagellar protein FliS	0	0.08	0.383	-1.102	-0.35	0.262
STM14_3905	STM3224	ygjT	putative tellurite resistance protein	0	0.119	0.385	1.097	0.307	0.222
STM14_0214	STM0181	panC	pantoate--beta-alanine ligase	0.738	0	0.386	-0.075	0.95	0.214
STM14_2592	STM2098	galF	UTP--glucose-1-phosphate uridylyltransferase subunit	0.003	0.005	0.386	-0.608	0.56	0.462
STM14_0858	STM0739	sucD	succinyl-CoA synthetase subunit alpha	0	0.11	0.386	-1.51	0.321	0.373
STM14_2743	STM2219	yejF	putative ABC-type transport system ATPase component	0.059	0	0.387	-0.677	-0.896	0.206
STM14_3527	STM2925	nlpD	lipoprotein NlpD	0.796	0	0.387	-0.057	0.861	0.332
STM14_2177	STM1801	ycgO	potassium/proton antiporter	0.039	0.001	0.388	0.555	0.623	0.226
STM14_0917	STM0791	hutH	histidine ammonia-lyase	0	0.803	0.388	-0.963	-0.059	0.275
STM14_4712	STM3914	rhlB	ATP-dependent RNA helicase RhlB	0	0.005	0.39	-0.975	-0.454	0.252
STM14_2335	STM1920	cheW	purine-binding chemotaxis protein	0.002	0.024	0.392	-0.947	0.377	0.26
STM14_0226	STM0190	mrcB	penicillin-binding protein 1b	0	0.037	0.392	1.242	0.42	0.255
STM14_5335	STM4444	STM14_5335	putative inner membrane protein	0.006	0.121	0.392	0.889	-0.333	0.286
STM14_2515	STM2027	cbiH	precorrin-3B C17-methyltransferase	0	0.484	0.392	-1.126	-0.137	0.474
STM14_4145	STM3442	hopD	leader peptidase HopD	0.014	0.888	0.392	0.841	-0.023	0.232
STM14_3019	STM2461	eutG	putative transport protein	0.02	0.002	0.393	-0.456	-0.584	0.196
STM14_3498	STM2899	invF	invasion regulatory protein	0.001	0.091	0.394	-0.992	-0.515	-0.881
STM14_3596	STM2982	gcvA	DNA-binding transcriptional activator GcvA	0.035	0	0.396	-0.782	-0.742	-0.355
STM14_1199	STM1057	pepN	aminopeptidase N	0.016	0.001	0.396	0.583	0.811	0.233
STM14_4734	STM3935	hemY	putative protoheme IX biogenesis protein	0.035	0	0.397	0.436	0.772	0.236
STM14_3035	STM2475	STM14_3035	putative cytoplasmic protein	0.025	0.492	0.4	0.621	0.14	0.284
STM14_5138	STM4272	STM14_5138	putative inner membrane protein	0.595	0	0.401	0.163	-0.753	0.228
STM14_2819	STM2284	glpA	sn-glycerol-3-phosphate dehydrogenase subunit A	0.015	0	0.402	-0.536	-0.644	-0.271
STM14_2931	STM2382	yfcA	hypothetical protein	0.657	0	0.402	0.1	0.997	0.338
STM14_1886	STM1563	osmC	putative envelope protein	0.004	0.013	0.402	-0.697	-0.414	-0.2
STM14_4409	STM3657	STM14_4409	putative outer membrane lipoprotein	0.006	0.067	0.402	0.684	0.344	-0.198
STM14_1213	STM1069	ycbG	hypothetical protein	0	0.476	0.402	-1.25	-0.152	0.372
STM14_0012		STM14_0012	hypothetical protein	0.596	0.039	0.403	0.337	-0.654	0.34
STM14_3886	STM3209	rpsU	30S ribosomal protein S21	0.421	0	0.404	0.201	0.947	0.366
STM14_2578	STM2084	rfbM	mannose-1-phosphate guanylyltransferase	0.567	0	0.405	-0.143	-0.964	-0.452
STM14_5599	PSLT079	traE	conjugative transfer: assembly	0.002	0.47	0.405	0.77	0.121	-0.231
STM14_0331	STM0283	STM14_0331	putative inner membrane protein	0.029	0	0.406	-0.534	-1.047	-0.321
STM14_4812	STM4001	yihA	GTPase EngB	0.096	0	0.406	0.315	-0.646	-0.291
STM14_5304	STM4416	mpl	UDP-N-acetylmuramate/L-alanyl-gamma-D-glutamyl- meso-d	0.105	0	0.406	0.378	0.835	0.238
STM14_0496	STM0419	thiL	thiamine monophosphate kinase	0.005	0.296	0.406	0.601	0.183	0.184
STM14_3520	STM2918	ygbJ	3-hydroxyisobutyrate dehydrogenase	0.035	0.032	0.407	-0.589	-0.384	0.303
STM14_2194	STM1815	minD	cell division inhibitor MinD	0	0.756	0.407	-0.705	-0.054	0.435
STM14_3310	STM2746	STM14_3310	putative ATPase	0.562	0.001	0.408	-0.148	-0.734	0.259
STM14_5307	STM4417	STM14_5307	putative transcriptional regulator	0	0.002	0.408	-1.141	-0.618	0.283
STM14_0495	STM0418	nusB	transcription antitermination protein NusB	0.001	0.004	0.408	-1.042	-0.603	0.284
STM14_4477	STM3716	rfaY	lipopolysaccharide core biosynthesis protein	0.003	0.136	0.408	0.807	-0.316	-1.054
STM14_5499	STM4578	serB	phosphoserine phosphatase	0	0.682	0.408	1.072	0.085	0.328
STM14_3382		STM14_3382	hypothetical protein	0.123	0.001	0.409	0.417	-0.745	-0.247
STM14_3927	STM3245	tdcA	DNA-binding transcriptional activator TdcA	0.002	0.258	0.409	-0.998	-0.316	-1.03
STM14_3922	STM3240	tdcG	L-serine deaminase	0.031	0.926	0.409	-0.794	-0.02	0.237
STM14_0137		STM14_0137	hypothetical protein	0.861	0.017	0.412	-0.109	-0.777	0.343
STM14_5238	STM4357	yjeE	putative ATPase	0.001	0.273	0.412	-0.721	-0.146	0.31
STM14_1136	STM1002	STM14_1136	diaminopropionate ammonia-lyase	0.532	0	0.413	0.131	-0.838	-0.796
STM14_971	STM0833	ompX	outer membrane protein X	0	0.009	0.413	-1.865	-0.754	-0.278
STM14_2956	STM2403	glk	glucokinase	0.01	0.656	0.413	-0.823	-0.081	0.287
STM14_4449	STM3690	STM14_4449	putative inner membrane lipoprotein	0	0.228	0.415	1.299	-0.286	0.311
STM14_5100	STM4243	yjbN	tRNA-dihydrouridine synthase A	0	0.075	0.416	0.847	-0.255	-0.184
STM14_4108	STM3405	smf	hypothetical protein	0	0.005	0.417	1.354	0.487	0.205
STM14_5068	STM4215	STM14_5068	putative cytoplasmic protein	0.017	0	0.418	-0.755	-1.041	0.29
STM14_5452	STM4538	STM14_5452	putative PTS permease	0.267	0	0.419	-0.296	-1.043	-0.316
STM14_0176	STM0147	ampE	regulatory protein AmpE	0	0.086	0.419	1.103	0.274	0.193
STM14_2790	STM2261	napF	ferredoxin-type protein	0.001	0.152	0.419	-0.839	0.251	0.239
STM14_1433		STM14_1433	phage replication protein P	0.203	0	0.422	-0.393	-0.765	0.2
STM14_0644	STM0552	fimW	putative fimbrial protein	0.705	0	0.422	-0.125	-1.291	-0.315
STM14_2901	STM2355	argT	lysine/arginine/ornithine transport protein	0.637	0	0.422	0.531	1.895	-0.873
STM14_4032	STM3341	sspB	ClpXP protease specificity-enhancing factor	0	0.173	0.422	1.351	0.197	0.247
STM14_1910	STM1582	nhoA	putative arylamine N-acetyltransferase	0.245	0.001	0.423	0.29	0.636	0.233
STM14_4510	STM3745	STM14_4510	putative cytoplasmic protein	0.002	0.011	0.423	0.773	0.38	0.192
STM14_3814	STM3150	hypO	hydrogenase 2 small subunit	0.016	0	0.425	-0.611	-0.819	-0.319
STM14_4929	STM4101	metL	bifunctional aspartate kinase II/homoserine dehydroge	0.002	0.008	0.425	0.823	0.487	-0.283
STM14_4286	STM3560	livF	leucine/isoleucine/valine transporter ATP-binding sub	0.001	0.776	0.426	0.943	0.049	0.201
STM14_0727	STM0625	dpiB	sensory histidine kinase	0.002	0.003	0.428	1.102	0.781	0.238
STM14_5583	PSLT061	STM14_5583	putative inner membrane protein	0.054	0	0.429	0.424	0.673	0.192
STM14_1902		STM14_1902	hypothetical protein	0.027	0.001	0.429	-0.568	-0.688	-0.286
STM14_3559	STM2954	mazG	nucleoside triphosphate pyrophosphohydrolase	0.009	0.002	0.429	-0.617	0.47	-0.291
STM14_4253	STM3533	STM14_4253	putative transcriptional regulator	0.007	0.577	0.43	0.625	-0.097	0.191
STM14_2606	STM2111	wcaE	glycosyl transferase	0.234	0	0.431	0.397	-1.207	-0.353
STM14_5130	STM4267	STM14_5130	putative glutathione S-transferase	0.021	0	0.433	-0.5	-0.617	-0.195
STM14_3054	STM2491	bcp	thioredoxin-dependent thiol peroxidase	0.252	0	0.433	-0.271	0.932	0.231
STM14_962	STM0828	glnQ	glutamine ABC transporter ATP-binding protein	0.301	0	0.433	0.178	1.036	0.187
STM14_5593	PSLT073	traM	conjugative transfer: mating signal	0.378	0	0.433	0.356	-1.239	0.397
STM14_2225	STM1839	STM14_2225	hypothetical protein	0.003	0.002	0.433	-1.069	-0.854	-0.514
STM14_2917	STM2369	usg	putative semialdehyde dehydrogenase	0	0.304	0.433	0.92	-0.133	-0.27
STM14_1505	STM1249	pliC	lysozyme inhibitor	0	0.731	0.437	-1.24	-0.077	-0.219
STM14_2233	STM1846	proQ	putative solute/DNA competence effector	0.001	0.128	0.438	-1.133	-0.269	0.286
STM14_0138	STM0115	leuO	leucine transcriptional activator	0	0.013	0.439	1.728	0.517	0.233
STM14_3401	STM2816	STM14_3401	putative glycoporin	0	0.084	0.439	1.549	-0.331	0.258
STM14_4907	STM4082	yiiQ	putative periplasmic protein	0.012	0.385	0.44	0.723	-0.143	0.337
STM14_2088	STM1725	trpC	bifunctional indole-3-glycerol phosphate synthase/pho	0.006	0	0.442	-0.527	0.583	0.59
STM14_5329	STM4438	pmbA	peptidase PmbA	0.572	0	0.443	0.12	-0.84	0.205
STM14_0056	STM0047	lspA	lipoprotein signal peptidase	0	0.015	0.443	-1.056	-0.405	-0.198
STM14_3564	STM2956	relA	GDP/GTP pyrophosphokinase	0.001	0	0.445	-1.107	-0.665	-0.296
STM14_1743	STM1445	slyB	putative outer membrane lipoprotein	0	0.016	0.445	-1.252	-0.362	0.247
STM14_0385	STM0329	STM14_0385	isopropylmalate isomerase large subunit	0.007	0.037	0.445	0.671	0.402	0.203
STM14_4577	STM3796	ilvB	acetolactate synthase catalytic subunit	0	0.56	0.445	-0.93	-0.102	0.193
STM14_1237	STM1091	sopB	secreted effector protein	0.006	0	0.446	-1.063	-0.993	-0.286
STM14_3031	STM2472	maeB	malic enzyme	0	0.002	0.446	0.908	0.638	0.256
STM14_2581	STM2087	rfbV	abequosyltransferase	0.012	0.143	0.446	-0.747	-0.352	0.433
STM14_1342	STM1172	flgM	anti-sigma28 factor FlgM	0	0.812	0.447	-1.864	0.048	0.428
STM14_0075	STM0064	dapB	dihydrodipicolinate reductase	0.085	0	0.448	-0.34	1.408	0.324
STM14_5190	STM4316	STM14_5190	putative cytoplasmic protein	0.045	0.019	0.448	1.351	-0.45	0.351
STM14_3929	STM3247	garK	glycerate kinase I	0.152	0	0.449	0.34	-0.919	0.425
STM14_2137	STM1767	narL	transcriptional regulator NarL	0	0.001	0.449	-1.799	0.614	0.208
STM14_1236	STM1090	pipC	pathogenicity island-encoded protein C	0.002	0.017	0.449	-0.934	-0.464	-0.183
STM14_3746	STM3102	yggU	hypothetical protein	0.002	0.648	0.449	-1.034	-0.079	0.248
STM14_1892	STM1568	fdnI	formate dehydrogenase-N subunit gamma	0.823	0	0.45	-0.072	-0.762	-0.213
STM14_4545	STM3769.S	STM14_4545	putative phosphotransferase system enzyme II	0.002	0.002	0.452	0.632	0.542	0.214
STM14_5359		STM14_5359	conserved hypothetical protein	0.003	0.258	0.453	-0.868	0.21	0.21
STM14_4254	STM3534	glgP	glycogen phosphorylase	0.001	0.582	0.454	-0.74	-0.086	-0.216
STM14_1117	STM0988	kdsB	3-deoxy-manno-octulosonate cytidylyltransferase	0.567	0	0.456	0.122	0.865	-0.187
STM14_4930	STM4102	STM14_4930	putative inner membrane protein	0.16	0	0.457	-0.308	-0.814	0.248
STM14_4727	STM3929	wecG	putative UDP-N-acetyl-D-mannosaminuronic acid transfe	0.439	0	0.461	-0.241	-0.988	0.323
STM14_4649	STM3854	pstB	phosphate transporter subunit	0.734	0	0.462	0.078	0.98	0.316
STM14_3360	STM2785	tctD	regulatory protein	0.722	0.005	0.462	-0.14	-0.636	0.306
STM14_1227	STM1082	STM14_1227	regulatory protein	0.18	0	0.463	-0.265	0.798	-0.186
STM14_0741	STM0635.S	lipB	lipoyltransferase	0.264	0	0.463	0.239	0.864	0.187
STM14_3919	STM3237	yhaL	putative cytoplasmic protein	0.001	0.001	0.463	-0.684	0.524	0.194
STM14_4803	STM3994	mobA	molybdopterin-guanine dinucleotide biosynthesis prote	0.162	0	0.464	-0.3	0.584	-0.253
STM14_3465	STM2867	hilC	invasion regulatory protein	0.511	0	0.464	-0.177	-1.156	-0.333
STM14_4772	STM3966	STM14_4772	putative arylsulfatase regulator	0.767	0	0.464	-0.05	0.584	-0.23
STM14_1357	STM1185	rne	ribonuclease E	0	0.019	0.464	-0.998	0.35	0.215
STM14_0161	STM0135	yacA	SecA regulator SecM	0.019	0.429	0.464	-0.921	0.209	0.232
STM14_1109	STM0980	cmk	cytidylate kinase	0.01	0.001	0.465	0.748	0.647	0.27
STM14_3743	STM3099	yggR	twitching motility protein	0.006	0.993	0.465	0.918	-0.002	0.46
STM14_1649	STM1358	aroD	3-dehydroquinate dehydratase	0.002	0.101	0.467	-0.58	0.25	-0.23
STM14_2281	STM1876	holE	DNA polymerase III subunit theta	0.233	0	0.469	-0.272	0.739	0.262
STM14_5333	STM4442	STM14_5333	putative cytoplasmic protein	0	0	0.47	0.997	0.982	0.199
STM14_1370	STM1197	fabF	3-oxoacyl-(acyl carrier protein) synthase II	0	0.329	0.47	-1.046	-0.147	-0.176
STM14_5264	STM4382	yjfR	putative L-ascorbate 6-phosphate lactonase	0.001	0.088	0.473	0.909	0.323	0.328
STM14_4823	STM4010	STM14_4823	putative hydrolase	0.403	0	0.474	-0.275	-1.275	-0.207
STM14_0431	STM0368	prpB	2-methylisocitrate lyase	0.015	0	0.474	0.577	1.226	0.285
STM14_0106	STM0087	folA	dihydrofolate reductase	0.796	0	0.475	0.052	1.044	0.276
STM14_1140	STM1005	STM14_1140	integrase	0.243	0.003	0.475	0.358	-0.901	-0.245
STM14_4640	STM3845	STM14_4640	putative inner membrane protein	0.003	0.231	0.478	0.818	-0.19	0.249
STM14_5433	STM4522	STM14_5433	putative inner membrane protein	0.321	0	0.48	0.346	-0.729	0.229
STM14_3648	STM3021	STM14_3648	putative inner membrane protein	0.106	0.001	0.48	-0.456	-0.61	-0.223
STM14_4043	STM0054	oadB	putative sodium ion pump oxaloacetate decarboxylase b	0	0.027	0.48	1.046	-0.341	0.165
STM14_4918	STM4090	menA	1,4-dihydroxy-2-naphthoate octaprenyltransferase	0.042	0	0.482	-0.528	-0.666	0.16
STM14_4827	STM4014	STM14_4827	putative periplasmic protein	0.941	0	0.483	-0.057	-1.366	-0.685
STM14_2023	STM1676	STM14_2023	putative aldo/keto reductase	0.009	0.543	0.484	0.61	-0.138	-0.266
STM14_2378	STM1959	fliC	flagellin	0.001	0	0.486	-3.855	-1.01	0.237
STM14_4946	STM4114	pflD	putative formate acetyltransferase 2	0.614	0	0.486	-0.167	-0.772	0.44
STM14_0017	STM0015	STM14_0017	putative bacteriophage protein	0.018	0.001	0.486	0.802	-0.848	-0.309
STM14_5514	STM4593	sthB	putative fimbrial usher protein	0	0.01	0.487	-0.955	-0.422	-0.25
STM14_1432		STM14_1432	phage replication protein O	0.005	0.001	0.488	1.05	-0.746	-0.289
STM14_5554	PSLT031	rsdB	resolvase	0.179	0	0.49	-0.353	1.037	0.17
STM14_0820		STM14_0820	conserved hypothetical protein	0.899	0	0.49	0.122	-0.937	-0.314
STM14_1830	STM1514	ydeJ	competence damage-inducible protein A	0.012	0.133	0.49	0.684	-0.263	-0.25
STM14_3284	STM2679	yfjD	hypothetical protein	0.007	0.001	0.492	-0.596	-0.483	-0.254
STM14_5279	STM4395	yifZ	putative permease	0	0.399	0.492	1.001	-0.146	-0.176
STM14_0400	STM0343	STM14_0400	hypothetical protein	0	0.11	0.493	1.18	0.339	-0.196
STM14_5248	STM4366	purA	adenylosuccinate synthetase	0.017	0	0.494	-0.545	0.715	-0.203
STM14_3545	STM2941	yghJ	putative cytoplasmic protein	0.073	0	0.494	-0.423	-1.026	0.37
STM14_3497	STM2898	invG	outer membrane secretin precursor	0.055	0	0.495	-0.652	-1.691	-0.296
STM14_1568	STM1292	yeaC	putative cytoplasmic protein	0	0.001	0.495	-0.942	0.585	-0.191
STM14_5221	STM4341	frdC	fumarate reductase subunit C	0	0.019	0.495	-1.584	-0.4	-0.193
STM14_1620	STM1334.c	infC	translation initiation factor IF-3	0	0.987	0.495	-2.987	0.003	0.182
STM14_5171	STM4298	melA	alpha-galactosidase	0.505	0	0.496	-0.231	-0.716	0.212
STM14_1731	STM1433	ydhD	hypothetical protein	0.014	0.169	0.496	-0.783	0.273	-0.189
STM14_3910	STM3228	yqjC	putative periplasmic protein	0.002	0.006	0.498	-0.892	-0.438	0.173
STM14_3754	STM3109	trmB	tRNA (guanine-N(7))-methyltransferase	0.025	0.196	0.498	0.639	0.182	0.188
STM14_3597	STM2983	ygdI	putative lipoprotein	0	0.028	0.5	-0.918	0.38	-0.284
STM14_0405	STM0347	STM14_0405	putative response regulator	0.186	0	0.502	-0.39	-1.533	-0.342
STM14_4622	STM3829	dgoK	2-oxo-3-deoxygalactonate kinase	0.196	0.001	0.502	0.252	0.702	0.191
STM14_0059	STM0049	ispH	4-hydroxy-3-methylbut-2-enyl diphosphate reductase	0	0.005	0.502	0.87	0.479	0.207
STM14_3177	STM2594	STM14_3177	phage tail component H-like protein	0.006	0.001	0.504	0.605	-0.563	0.177
STM14_4765	STM3962	yigL	putative sugar phosphatase	0.002	0.22	0.505	-0.746	-0.229	0.306
STM14_2452		STM14_2452	terminase large subunit	0.003	0.559	0.505	0.892	0.111	0.19
STM14_3555	STM2950	STM14_3555	putative metal-dependent hydrolase	0.101	0.006	0.508	0.469	-0.592	-0.284
STM14_5336	STM4445	STM14_5336	dihydroorotase	0.741	0	0.509	-0.12	-0.751	0.198
STM14_2295	STM1887	yebK	DNA-binding transcriptional regulator HexR	0.028	0.232	0.509	-0.734	-0.18	0.162
STM14_2292	STM1886	zwf	glucose-6-phosphate 1-dehydrogenase	0.004	0.621	0.509	-0.581	0.087	-0.188
STM14_2531	STM2042	pduE	propanediol dehydratase small subunit	0.018	0.76	0.509	-1.009	-0.078	0.302
STM14_3475	STM2876	hilA	invasion protein regulator	0	0	0.51	-0.897	-1.119	-0.239
STM14_2120	STM1754	ychK	hypothetical protein	0.023	0.008	0.51	0.581	-0.526	-0.275
STM14_1703	STM1407	ssaH	type III secretion system apparatus protein	0.018	0	0.511	0.695	-1.19	0.493
STM14_2080	STM1717	yciK	short chain dehydrogenase	0	0.57	0.511	-0.998	-0.099	0.286
STM14_0296		STM14_0296	hypothetical protein	0	0.847	0.511	-4.339	-0.069	-0.202
STM14_4475	STM3714	rfaK	putative hexose transferase	0	0	0.514	0.915	-1.142	0.227
STM14_5202	STM4326	aspA	aspartate ammonia-lyase	0	0.004	0.514	-5.057	-0.502	-0.171
STM14_1450		STM14_1450	phage-holin analog protein	0.02	0.53	0.515	0.832	-0.137	-0.29
STM14_0838	STM0719	STM14_0838	putative UDP-galactopyranose mutase	0.002	0	0.516	-0.899	-1.42	-0.206
STM14_0699	STM0600	cstA	carbon starvation protein	0.029	0.928	0.516	0.727	0.019	0.224
STM14_4754	STM3952	corA	magnesium/nickel/cobalt transporter CorA	0.042	0	0.517	0.42	0.998	-0.204
STM14_1275	STM1121	ymdF	putative cytoplasmic protein	0	0	0.518	-1.262	1.355	0.187
STM14_1207	STM1064	pqiB	paraquat-inducible protein B	0	0.668	0.518	1.158	-0.077	0.258
STM14_3277	STM2674	trmD	tRNA (guanine-N(1)-)-methyltransferase	0.004	0.818	0.518	-0.668	0.04	-0.222
STM14_961		STM14_961	hypothetical protein	0.002	0	0.519	-0.598	0.873	0.66
STM14_1712	STM1416	ssaO	type III secretion system apparatus protein	0.087	0	0.519	0.465	-1.235	-0.204
STM14_5057		STM14_5057	hypothetical protein	0.019	0	0.519	1.04	-0.934	-0.548
STM14_2095	STM1732	ompW	outer membrane protein W	0	0.003	0.519	-1.812	-0.482	0.211
STM14_3266	STM2665	yfiA	translation inhibitor protein RaiA	0	0.314	0.519	-5.329	-0.175	0.176
STM14_2700	STM2191	galS	DNA-binding transcriptional regulator GalS	0.977	0.02	0.521	-0.011	0.622	0.388
STM14_2166	STM1791	STM14_2166	putative hydrogenase-1 protein	0.004	0	0.523	-0.591	0.67	-0.18
STM14_5613	PSLT095	traN	conjugative transfer: aggregate stability	0	0	0.525	1.007	-0.973	-0.189
STM14_4177	STM3470	fic	cell filamentation protein Fic	0	0.75	0.525	1.31	0.059	-0.242
STM14_2693	STM2186	STM14_2693	putative oxidoreductase	0.002	0	0.526	-0.709	-0.968	-0.421
STM14_2919	STM2371	flk	flagella biosynthesis regulator	0	0.212	0.526	-1.379	0.235	0.203
STM14_1410	STM1232	purB	adenylosuccinate lyase	0.001	0	0.527	0.787	0.963	0.169
STM14_2950	STM2399	pgtP	transporter	0.439	0.003	0.528	0.318	0.662	0.269
STM14_5485	STM4566	yjjI	hypothetical protein	0	0	0.529	-1.264	-0.939	-0.175
STM14_5096	STM4239	STM14_5096	putative cytoplasmic protein	0	0.003	0.531	0.851	-0.531	0.21
STM14_4123	STM3420	secY	preprotein translocase subunit SecY	0	0.009	0.531	-2.607	0.408	0.174
STM14_3858	STM3185	nudF	ADP-ribose pyrophosphatase NudF	0.003	0.098	0.531	0.751	-0.25	0.195
STM14_1486	STM1239	STM14_1486	putative cytoplasmic protein	0.368	0.001	0.532	0.436	-1.015	-0.304
STM14_0249	STM0209	htrA	serine endoprotease	0.134	0	0.533	0.318	0.868	0.301
STM14_0364	STM0308	yafV	hypothetical protein	0.009	0.163	0.533	-0.669	-0.282	0.177
STM14_4790	STM3984	pepQ	proline dipeptidase	0	0.844	0.533	-1.074	0.041	0.174
[truncated: 538 more rows]

## Sheet: 3. LB log
Locus ID from Strain LT2	GeneName	Protein description	LB_PValue	LB_FC
STM2640	rpoE	RNA polymerase sigma factor RpoE	0	-3.221
STM2747	STM14_3311	putative cytoplasmic protein	0.043	-1.313
STM1548.s	STM14_1868	putative S-adenosylmethionine/tRNA-ribosyltransferase-iso	0	1.549
STM0602	ybdH	hypothetical protein	0	-0.979
STM0933	ybjT	putative nucleoside-diphosphate-sugar epimerase	0.002	-1.412
STM1401	sseD	translocation machinery component	0	-0.836
	STM14_2428	hypothetical protein	0.011	0.712
STM4504	STM14_5405	putative cytoplasmic protein	0.012	0.716
	STM14_3357	hypothetical protein	0.015	0.716
STM3330	gltB	glutamate synthase subunit alpha	0.011	0.731
STM1601	ugtL	hypothetical protein	0.007	0.743
STM3360	argR	arginine repressor	0	1.069
STM1630	STM14_1971	putative inner membrane protein	0.037	1.104
STM3380	accC	acetyl-CoA carboxylase biotin carboxylase subunit	0	1.172
STM3324	ptsO	phosphohistidinoprotein-hexose phosphotransferase com	0	1.263
STM1369	sufA	iron-sulfur cluster assembly scaffold protein	0	-1.075
STM1941	STM14_2359	putative inner membrane protein	0	1.589
STM1596	ydcX	putative inner membrane protein	0.01	-0.616
STM3195	ribB	3,4-dihydroxy-2-butanone 4-phosphate synthase	0.001	0.881
STM0608	ahpC	alkyl hydroperoxide reductase subunit C	0	-1.542
STM0872	grxA	glutaredoxin 1	0.046	-0.964
STM3381	yhdT	hypothetical protein	0	-2.714
STM3511	yhgI	putative DNA uptake protein	0.001	-0.775
STM1927	yecG	universal stress protein UspC	0.004	-0.723
STM1214	ycfR	putative outer membrane protein	0.036	0.586
STM3336	nanK	N-acetylmannosamine kinase	0	1.273
STM3337	nanE	N-acetylmannosamine-6-phosphate 2-epimerase	0	1.397
STM0715	STM14_0834	putative cytoplasmic protein	0.042	1.021
STM3383	prmA	ribosomal protein L11 methyltransferase	0.008	0.692
STM1431	sodB	superoxide dismutase	0	-2.66
STM2059	yeeX	hypothetical protein	0.001	-1.169
STM2872	prgJ	needle complex minor subunit	0	-1.429
STM0737	sucB	dihydrolipoamide acetyltransferase	0.001	-1.1
STM3379	accB	acetyl-CoA carboxylase biotin carboxyl carrier protei	0.018	0.777
STM3322	ptsN	sugar-specific enzyme IIA component of PTS	0	1.454
STM3307	murA	UDP-N-acetylglucosamine 1-carboxyvinyltransferase	0	1.505
STM3374	mreB	rod shape-determining protein	0	1.522
STM3350	STM14_4042	putative inner membrane protein	0.048	0.885
	STM14_5203	hypothetical protein	0	-4.769
STM1244	pagD	virulence protein PAGD precursor	0.009	-0.679
STM1686	pspE	thiosulfate:cyanide sulfurtransferase (rhodanese)	0.004	-0.627
STM1250	STM14_1508	putative cytoplasmic protein	0.045	0.622
STM1198	pabC	4-amino-4-deoxychorismate lyase	0.005	0.725
STM0571	STM14_0667	putative inner membrane protein	0.004	0.789
STM2770	fljA	phase-1 flagellin repressor	0.004	0.886
	STM14_3273	hypothetical protein	0.001	1.095
STM3331	gltD	glutamate synthase subunit beta	0	1.783
STM2209	STM14_2729	putative inner membrane protein	0.012	1.14
STM2445	ucpA	short chain dehydrogenase	0.002	-0.759
STM4282	nrfG	formate-dependent nitrite reductase complex subunit N	0	1.053
STM3315	yrbH	D-arabinose 5-phosphate isomerase	0	0.806
STM3467	yhfK	putative inner membrane protein	0.002	0.914
STM3465	yhfA	hypothetical protein	0.001	0.92
STM3349	degS	serine endoprotease	0	1.025
STM3581.S	yhhS	hypothetical protein	0	1.038
STM3325	yrbL	hypothetical protein	0	1.051
STM3323	yhbJ	hypothetical protein	0	1.622
STM2254	ccmA_2	cytochrome c biogenesis protein CcmA	0	-1.376
STM1947	uvrY	response regulator	0.008	-0.619
STM0831	dps	DNA starvation/stationary phase protection protein Dps	0	-2.289
STM0760	aroG	phospho-2-dehydro-3-deoxyheptonate aldolase	0.002	-0.795
STM0557	STM14_0650	putative inner membrane protein	0.003	0.954
STM1051	sseI	secreted effector protein	0	1.182
STM3409	trkA	potassium transporter peripheral membrane component	0.001	1.417
STM3368	tldD	protease TldD	0	1.571
STM3601	STM14_4331	putative phosphosugar isomerase	0	-1.32
STM1816	minE	cell division topological specificity factor MinE	0	-1.239
STM0039	nhaA	pH-dependent sodium/proton antiporter	0.002	0.74
STM2181	yohJ	hypothetical protein	0.015	0.645
STM2335	yfbU	hypothetical protein	0.001	-0.849
STM3187	ygiB	hypothetical protein	0.017	-0.668
STM2810	proW	glycine betaine transporter membrane protein	0.006	0.653
STM3407	fmt	methionyl-tRNA formyltransferase	0.004	0.985
STM1631	sseJ	secreted effector protein	0.002	1.607
STM2250	ccmE_2	cytochrome c-type biogenesis protein CcmE	0.003	-0.747
STM3978	yigC	3-octaprenyl-4-hydroxybenzoate decarboxylase	0.007	0.608
STM2323.S	nuoG	NADH dehydrogenase subunit G	0.003	-0.773
STM0286	STM14_0334	putative cytoplasmic protein	0.031	0.666
STM3995	yihD	putative cytoplasmic protein	0	-1.076
STM3376	yhdH	putative oxidoreductase	0.008	0.995
STM3386	yhdJ	putative methyltransferase	0	1.501
STM3363	yhcO	putative cytoplasmic protein	0	1.263
STM3159	exbB	biopolymer transport protein ExbB	0.015	0.59
STM0402	STM14_0476	putative thiol-alkyl hydroperoxide reductase	0	-1.112
STM1933	STM14_2351	hypothetical protein	0.005	0.591
STM1700	fabI	enoyl-(acyl carrier protein) reductase	0	-0.943
STM1830	manX	mannose-specific enzyme IIAB	0	-5.223
	STM14_2430	putative tail fiber assembly protein	0	1.234
STM0400	proY	putative proline-specific permease	0.002	0.79
STM3320	rpoN	RNA polymerase factor sigma-54	0	0.939
STM3471	yhfG	hypothetical protein	0	1.965
STM1661	ydaA	universal stress protein UspE	0	-1.447
STM3447	rpsG	30S ribosomal protein S7	0.021	-1.271
STM0846	moeA	molybdopterin biosynthesis protein MoeA	0	-2.617
	STM14_5406	hypothetical protein	0.002	0.908
STM3385	fis	DNA-binding protein Fis	0	1.737
STM3983	fadB	multifunctional fatty acid oxidation complex subunit	0.017	0.618
STM2865	avrA	secreted effector protein	0.043	0.605
STM0216	rpsB	30S ribosomal protein S2	0	-0.987
STM2347	yfcE	phosphodiesterase	0	1.106
STM3392	yhdV	putative outer membrane lipoprotein	0	1.013
STM3451	yheN	hypothetical protein	0	1.196
STM1089	STM14_1235	putative inner membrane protein	0.004	0.881
STM1377	lpp	murein lipoprotein	0.002	-3.26
STM3478	bigA	putative surface-exposed virulence protein	0.031	0.749
STM0303	ybeJ	putative xylanase/chitin deacetylase	0.006	0.679
STM4170	hupA	transcriptional regulator HU subunit alpha	0	-3.907
STM0546	fimD	outer membrane usher protein precursor	0.029	0.701
STM3606	yhjB	putative transcriptional regulator	0	1.055
STM1272	yoaG	putative cytoplasmic protein	0.003	0.979
STM1276	STM14_1543	putative periplasmic protein	0.005	-0.781
STM3377	STM14_4072	putative sulfite oxidase subunit YedY	0.001	0.871
	STM14_0859	hypothetical protein	0.001	1.337
STM4240	yjbJ	putative stress-response protein	0.007	-1.053
STM2007	STM14_2491	TPR repeat-containing protein	0.005	0.99
STM3863	STM14_4659	putative permease	0	1.305
STM2458	eutB	ethanolamine ammonia-lyase heavy chain	0.009	0.601
STM1411	ssaK	type III secretion system apparatus protein	0.002	0.788
	STM14_2306	hypothetical protein	0.005	1.071
STM3435	rplV	50S ribosomal protein L22	0	-4.102
STM0155	STM14_0187	putative outer membrane protein	0.007	-0.736
STM2104	cpsG	phosphomannomutase	0.002	1.4
STM1412	ssaL	type III secretion system apparatus protein	0.015	0.673
STM3455	slyD	FKBP-type peptidyl-prolyl cis-trans isomerase	0.012	0.724
STM1303	argD_1	bifunctional succinylornithine transaminase/acetylo	0.042	0.709
STM2692	STM14_3300	HlyD family secretion protein	0.004	-0.637
STM3457	kefB	glutathione-regulated potassium-efflux system protein	0	1.242
STM4327	fxsA	FxsA	0.019	-0.725
STM1500	ynfD	putative outer membrane protein	0.019	-0.68
STM3390	acrE	acriflavine resistance protein E precursor	0	0.934
STM1216	mfd	transcription-repair coupling factor	0.002	-1.029
STM1256	STM14_1516	putative ABC transporter protein	0.05	0.728
STM3201	glnE	bifunctional glutamine-synthetase adenylyltransferase	0	1.582
STM1749	adhE	bifunctional acetaldehyde-CoA/alcohol dehydrogenase	0	-1.703
STM0714	ybgL	hypothetical protein	0.011	0.996
STM1264	aadA	aminoglycoside resistance protein	0.003	-0.754
STM0969	ycaM	putative amino-acid transporter	0	1.309
STM0968	ycaD	MFS family transporter	0.006	0.64
STM0271	STM14_0318	putative cytoplasmic protein	0.025	-0.927
STM1078	STM14_1223	putative cytoplasmic protein	0.001	-0.796
STM1444	slyA	transcriptional regulator SlyA	0	-1.376
STM3353	dcoC	oxaloacetate decarboxylase subunit gamma	0.013	0.636
STM2884	sipC	translocation machinery component	0	-2.356
	STM14_2451	hypothetical protein	0	1.645
STM4572	stjB	putative fimbrial usher protein	0.003	0.815
STM4363	hflK	FtsH protease regulator HflK	0.044	-0.736
STM2260	napD	assembly protein for periplasmic nitrate reductase	0	-1.435
STM2802	ygaM	hypothetical protein	0	-1.268
STM3348	degQ	serine endoprotease	0	1.262
STM3758	fidL	putative inner membrane protein	0	1.754
STM2977	fucK	L-fuculokinase	0.016	0.67
STM3316	yrbI	3-deoxy-D-manno-octulosonate 8-phosphate phosphatase	0	1.793
STM3372	mreD	rod shape-determining protein MreD	0	2.046
STM1029	STM14_1169	hypothetical protein	0.024	0.923
STM4032	STM14_4846	putative acetyl esterase	0.016	1.111
STM0235	yaeR	hypothetical protein	0.007	0.905
STM3339	nanA	N-acetylneuraminate lyase	0	1.723
STM3665	avtA	valine--pyruvate transaminase	0.001	-0.937
STM3500	pckA	phosphoenolpyruvate carboxykinase	0	-1.122
STM0508	ybbP	putative inner membrane protein	0	1.686
STM1620	STM14_1959	putative oxidase	0.002	1.017
STM1454	ydgQ	SoxR-reducing system protein RsxE	0.005	0.909
STM0629	cspE	cold shock protein CspE	0	-2.965
STM3106	ansB	L-asparaginase II	0.021	-0.761
STM1807	dsbB	disulfide bond formation protein B	0.007	-0.675
STM3355	STM14_4047	tartrate dehydratase subunit alpha	0	1.543
STM3416	rpsD	30S ribosomal protein S4	0	-1.978
STM4557	holD	DNA polymerase III subunit psi	0.016	-0.755
STM2447	STM14_3005	hypothetical protein	0.018	0.614
STM3297	rrmJ	23S rRNA methyltransferase J	0.003	0.786
STM3849	yieE	putative cytoplasmic protein	0.038	0.719
	STM14_2854	hypothetical protein	0.023	0.594
STM2159	yehU	putative sensor kinase	0.025	0.618
STM0269	STM14_0316	putative cytoplasmic protein	0.003	-0.88
STM1326	pfkB	6-phosphofructokinase 2	0.001	-1.229
STM0017	STM14_0019	hypothetical protein	0.009	1.011
STM0934	ltaA	L-threonine aldolase	0.025	-0.633
STM3362	STM14_4056	putative periplasmic protein	0.013	0.798
STM3304	rplU	50S ribosomal protein L21	0.001	0.818
STM3328	arcB	aerobic respiration control sensor protein ArcB	0	1.25
STM0295	STM14_0348	putative cytoplasmic protein	0.001	0.776
STM3068	fba	fructose-bisphosphate aldolase	0	-1.377
STM4027	rbn	ribonuclease BN	0.001	0.838
STM1468	fumA	fumarase A	0	-1.507
PSLT003	repC	DNA replication	0.015	0.776
STM3425	rplF	50S ribosomal protein L6	0.008	-0.85
STM2799	stpA	DNA binding protein, nucleoid-associated	0.001	0.906
STM3554	ugpC	glycerol-3-phosphate transporter ATP-binding subunit	0.02	0.677
STM3375	yhdA	regulatory protein CsrD	0	0.858
STM3008	tas	putative aldo-keto reductase	0.021	-0.758
	STM14_982	hypothetical protein	0.01	0.801
STM4440	STM14_5331	putative cytoplasmic protein	0.004	0.782
	STM14_5462	conserved hypothetical protein	0.05	0.633
STM1513	STM14_1829	putative cytoplasmic protein	0.012	-0.67
STM3308	yrbA	putative transcriptional regulator	0.01	0.721
STM3373	mreC	cell wall structural complex MreBCD transmembrane com	0	1.081
STM0278	STM14_0326	putative periplasmic protein	0	1.415
STM0886	STM14_1037	putative sulfatase	0.003	0.829
STM1856	STM14_2247	putative cytoplasmic protein	0.006	-0.862
STM3957	pldA	phospholipase A	0.001	-1.028
STM3505	feoA	ferrous iron transport protein A	0.004	0.784
	STM14_1507	putative lipoprotein	0.004	-0.628
STM3436	rpsS	30S ribosomal protein S19	0	-2.453
STM1031	STM14_1171	hypothetical protein	0	1.172
STM4296	adi	catabolic arginine decarboxylase	0.039	0.819
STM2443	cysU	sulfate/thiosulfate transporter subunit	0.001	0.744
STM4039	STM14_4855	putative inner membrane lipoprotein	0	1.845
STM3404	smg	hypothetical protein	0.003	1.08
STM4465	STM14_5358	ornithine carbamoyltransferase	0.024	-0.814
STM3414	rplQ	50S ribosomal protein L17	0.005	-1.01
STM2241	sspH2	leucine-rich repeat-containing protein	0.012	-0.634
STM3310	yrbC	putative transport protein	0.002	0.621
STM3296	hflB	ATP-dependent metalloprotease	0.006	0.639
STM1778	lolB	outer membrane lipoprotein LolB	0.001	-0.646
STM4397	fklB	peptidyl-prolyl cis-trans isomerase	0.005	-0.64
STM2244	STM14_2772	virulence protein	0.002	1.164
	STM14_2349	hypothetical protein	0.006	0.844
STM0104	araC	DNA-binding transcriptional regulator AraC	0.001	0.687
STM3423	rpsE	30S ribosomal protein S5	0	-3.162
STM4164	thiC	thiamine biosynthesis protein ThiC	0.019	-0.851
	STM14_4872	hypothetical protein	0	1.046
STM3591	uspA	universal stress protein A	0	-4.346
STM3449	yheL	tRNA 2-thiouridine synthesizing protein B	0.001	0.736
STM2473	talA	transaldolase A	0.001	0.791
	STM14_4347	hypothetical protein	0	1.099
STM2040	pduC	propanediol dehydratase large subunit	0.007	-0.933
STM3281	nlpI	lipoprotein NlpI	0.002	-1.729
STM3340	yhcK	transcriptional regulator NanR	0	0.937
STM1751	hns	global DNA-binding transcriptional dual regulator H-NS	0	-2.546
STM3424	rplR	50S ribosomal protein L18	0	-4.014
STM4163	thiE	thiamine-phosphate pyrophosphorylase	0.004	-0.798
STM2795	ygaU	hypothetical protein	0	-1.931
STM3367	yhcS	putative DNA-binding transcriptional regulator	0.001	1.089
STM2780	pipB2	secreted effector protein	0.001	-0.892
STM4108	gldA_2	glycerol dehydrogenase	0.002	-0.807
STM4262	STM14_5122	putative ABC-type bacteriocin/lantibiotic exporter	0.013	0.9
STM2644	yfiE	putative transcriptional regulator	0	1.069
STM0335	STM14_0391	putative outer membrane protein	0.013	1.167
STM3445	tuf_1	elongation factor Tu	0	-4.591
STM3332	yhcG	putative cytoplasmic protein	0	2.286
STM0178	yadI	putative PTS enzyme	0.002	0.777
STM0077	fixC	putative oxidoreductase FixC	0.01	0.688
STM0182	panB	3-methyl-2-oxobutanoate hydroxymethyltransferase	0.018	-0.808
STM4446	STM14_5337	putative selenocysteine synthase	0.005	0.584
STM2097	rfbB	dTDP-glucose 4,6 dehydratase	0	-0.863
STM0738	sucC	succinyl-CoA synthetase subunit beta	0.002	-0.868
STM3438	rplW	50S ribosomal protein L23	0	-1.328
STM1203	ptsG	glucose-specific PTS system IIBC components	0	-1.292
STM3648	yiaG	putative transcriptional regulator	0	-1.021
STM1199	yceG	hypothetical protein	0.01	0.697
STM0499	cueR	DNA-binding transcriptional regulator CueR	0.002	-0.641
STM1329	STM14_1613	putative inner membrane protein	0	1.281
	STM14_0040	hypothetical protein	0	1.618
STM3312	yrbE	putative transport protein	0	2.009
STM2864	sitD	putative permease	0	-1.322
STM1286	mipA	MltA-interacting protein A	0.002	-1.134
STM0941	ybjY	macrolide transporter subunit MacA	0	0.882
STM3596	yhiR	putative cytoplasmic protein	0.005	0.63
STM1761	narI	nitrate reductase 1 gamma subunit	0.01	-0.834
STM1130	STM14_1293	putative inner membrane protein	0.042	-0.669
STM3808.S	ibpB	heat shock chaperone IbpB	0.002	-2.475
	STM14_2619	conserved hypothetical protein	0.003	0.857
STM3444	bfd	bacterioferritin-associated ferredoxin	0	1.344
STM2325	nuoE	NADH dehydrogenase subunit E	0.003	-0.694
STM3433	rplP	50S ribosomal protein L16	0	-3.488
STM1730	yciE	putative cytoplasmic protein	0.024	-0.655
STM3472	ppiA	peptidyl-prolyl cis-trans isomerase A (rotamase A)	0.018	1.076
STM3311	yrbD	putative transport protein	0	2.001
STM2525	yfgB	hypothetical protein	0.001	0.883
STM3389	envR	DNA-binding transcriptional regulator EnvR	0	1.005
PSLT078	traL	conjugative transfer: assembly	0	0.879
STM4226	yjbA	phosphate-starvation-inducible protein PsiE	0.003	0.895
STM1964	yedD	hypothetical protein	0.024	0.622
STM3610	yhjG	putative inner membrane protein	0	0.846
STM2895	invB	secretion chaperone	0.016	-0.709
STM2857	hypD	putative hydrogenase formation protein	0	-1.681
STM2670	aroF	phospho-2-dehydro-3-deoxyheptonate aldolase	0.007	0.668
STM2285	glpB	anaerobic glycerol-3-phosphate dehydrogenase subunit	0.004	0.776
STM2256	napB	diheme cytochrome c550	0	-1.584
STM0656	ybeS	putative molecular chaperone	0.001	0.94
STM0787	hutI	imidazolonepropionase	0.05	0.658
STM2574	STM14_3154	putative permease	0.007	0.99
STM3446	fusA	elongation factor G	0.002	-1.092
STM3476	nirC	nitrite transporter NirC	0.001	0.909
	STM14_1417	prophage lambda integrase	0.004	0.676
STM3947	dapF	diaminopimelate epimerase	0.002	-0.896
STM4152	rplL	50S ribosomal protein L7/L12	0	-3.225
	STM14_1557	hypothetical protein	0.003	-0.706
STM2351	hisP	histidine/lysine/arginine/ornithine transporter subun	0	1.015
STM1491	STM14_1802	proline/glycine betaine transport system	0.005	1.12
STM2401	ddg	lipid A biosynthesis palmitoleoyl acyltransferase	0.001	0.731
STM1735	yciB	intracellular septation protein A	0.005	-0.732
STM3175	STM14_3847	putative regulatory protein	0	1.212
STM3206	folB	bifunctional dihydroneopterin aldolase/dihydroneopter	0.002	0.812
STM3960	rhtB	homoserine/homoserine lactone efflux protein	0.017	-0.832
STM1117	agp	glucose-1-phosphatase/inositol phosphatase	0	-1.197
	STM14_4456	hypothetical protein	0.046	0.601
STM1728	yciG	putative cytoplasmic protein	0	-2.482
STM1781	ychM	putative sulfate transporter YchM	0.031	0.623
STM0451	hupB	transcriptional regulator HU subunit beta	0	-4.141
STM3402	yrdC	putative ribosome maturation factor	0.001	0.981
STM1340	btuC	vtamin B12-transporter permease	0.006	-0.89
STM0441	cyoC	cytochrome o ubiquinol oxidase subunit III	0	-1.438
STM4275	acs	acetyl-CoA synthetase	0.017	0.643
STM3357	STM14_4049	putative regulatory protein	0	2.341
STM3928	wecF	putative entero common antigen polymerase	0.002	0.818
STM0125	mraY	phospho-N-acetylmuramoyl-pentapeptide- transferase	0.001	1.109
STM0116	ilvI	acetolactate synthase 3 catalytic subunit	0.034	0.642
STM1828	yoaE	putative inner membrane protein	0.003	-0.928
STM1131	STM14_1294	putative outer membrane protein	0.005	1.209
STM1640	ydcF	putative inner membrane protein	0.001	-1.182
STM2761	STM14_3328	putative inner membrane protein	0.025	0.661
STM4501	STM14_5401	hypothetical protein	0.003	-0.743
STM0021	bcfA	fimbrial subunit	0.037	0.745
	STM14_3560	hypothetical protein	0.004	0.75
STM2871	prgK	needle complex inner membrane lipoprotein	0	-1.433
	STM14_3895	hypothetical protein	0.002	0.912
STM1030	STM14_1170	hypothetical protein	0.029	0.608
STM3495	yrfF	putative inner membrane protein	0.01	0.877
STM2423	yfeN	hypothetical protein	0.001	-0.693
STM1119	wraB	TrpR binding protein WrbA	0	-2.198
STM2873	prgI	needle complex major subunit	0	-2.047
STM0109	yabN	transcriptional regulator SgrR	0.01	0.679
STM3846.s	STM14_4641	putative reverse transcriptase	0	1.184
STM2367	dedA	hypothetical protein	0.001	0.794
STM2083	rfbK	phosphomannomutase	0.014	-0.726
STM4232	malM	maltose regulon periplasmic protein	0.002	-0.646
PSLT009	rcK	resistance to complement killing	0.006	0.815
STM3421	rplO	50S ribosomal protein L15	0	-3.909
STM0740	cydA	cytochrome d terminal oxidase polypeptide subunit I	0.001	-0.764
STM3054	gcvH	glycine cleavage system protein H	0	-1.339
STM1803	dadA	D-amino acid dehydrogenase small subunit	0.008	-0.74
STM2673	rplS	50S ribosomal protein L19	0.001	-0.765
STM2057	pduW	propionate kinase	0.005	0.728
	STM14_1428	hypothetical protein	0.001	-0.969
STM1113	scsA	suppression of copper sensitivity protein A	0.002	0.997
STM3972	ubiB	putative ubiquinone biosynthesis protein UbiB	0.007	0.738
STM4287.S	phnO	aminoalkylphosphonic acid N-acetyltransferase	0.004	0.697
STM1606	STM14_1944	putative benzoate membrane transport protein	0.001	1.022
STM2032	cbiD	cobalt-precorrin-6A synthase	0.001	-0.713
STM0119	yabB	cell division protein MraZ	0.007	-0.658
STM0575	STM14_0671	putative inner membrane protein	0.003	-0.682
STM3619	bcsA	cellulose synthase catalytic subunit	0.001	0.907
STM1837	cspC	cold shock-like protein CspC	0	-2.765
STM0522	allP	allantoin permease	0.003	0.798
STM3391	acrF	multidrug transport protein	0.003	0.972
STM2559	cadA	lysine decarboxylase 1	0	-2.929
STM4328	yjeH	inner membrane protein YjeH	0.023	-1.327
STM3998	yihG	putative endonuclease	0.007	0.594
	STM14_3260	hypothetical protein	0.002	-1.091
STM1773	ychA	putative transcriptional regulator	0.004	-0.679
	STM14_5149	hypothetical protein	0.009	0.862
STM4452	nrdD	anaerobic ribonucleoside triphosphate reductase	0	-0.976
STM3458	yheR	glutathione-regulated potassium-efflux system ancilla	0	1.813
STM0670	miaB	rRNA modification protein	0	-1.41
	STM14_3218	chromosome partitioning ATPase	0.005	-0.809
STM4063	sbp	sulfate transporter subunit	0.003	0.794
STM0826	ybiN	putative SAM-dependent methyltransferase	0.001	0.683
STM3417	rpsK	30S ribosomal protein S11	0	-2.547
STM3002	lgt	prolipoprotein diacylglyceryl transferase	0.015	0.723
STM2964	yqcB	tRNA pseudouridine synthase C	0.007	0.655
STM3456	yheV	putative cytoplasmic protein	0.002	0.827
STM0465	ybaY	hypothetical protein	0.001	-0.857
STM4425	STM14_5317	putative dehydrogenase	0	1.123
STM4018	yihP	GPH family transport protein	0	0.988
	STM14_0469	hypothetical protein	0.048	-0.711
STM3313	yrbF	putative ABC transporter ATP-binding protein YrbF	0	1.082
STM0364	foxA	ferrioxamine receptor	0.004	1.153
STM3776	nepI	ribonucleoside transporter	0.002	0.892
STM4246	dnaB	replicative DNA helicase	0.03	0.833
STM3785	STM14_4564	putative regulatory protein	0.002	1.062
STM1405	sseG	secreted effector protein	0.004	0.806
STM2852	hycB	hydrogenase-3 iron-sulfur subunit	0.021	-0.748
STM1165	grxB	glutaredoxin 2	0	-1.06
STM3186	tolC	outer membrane channel protein	0.002	-0.628
STM3715	rfaZ	lipopolysaccharide core biosynthesis protein	0.016	0.634
	STM14_2435	putative base plate assembly protein	0.001	0.767
STM4492	STM14_5389	putative cytoplasmic protein	0.011	0.974
STM4277	nrfA	cytochrome c nitrite reductase	0	-1.171
STM1484	STM14_1793	putative protease	0	-1.255
STM2182	yohK	hypothetical protein	0.005	-0.583
STM4019	yihQ	alpha-glucosidase	0.004	-0.708
STM2688	smpB	SsrA-binding protein	0.006	-0.71
STM3346	yhcM	putative ATPase	0	1.27
STM3403	yrdD	putative DNA topoisomerase	0	2.086
STM2952	eno	phosphopyruvate hydratase	0	-1.395
STM2125	yegD	putative chaperone	0.002	0.672
STM3550	STM14_4275	putative phosphotriesterase	0.013	-0.644
STM2271	rcsC	hybrid sensory kinase in two-component regulatory sys	0.005	0.706
STM4509.S	STM14_5414	putative hyperinvasive locus E	0.006	-0.703
STM2314	STM14_2852	putative chemotaxis signal transduction protein	0	-2.275
STM1965	yedE	putative inner membrane protein	0.033	-0.748
STM1695	sapD	peptide transport protein	0.019	-0.586
STM4268	yjcD	hypothetical protein	0	1.178
STM2870	orgA	needle complex assembly protein	0	-1.001
STM1577	narZ	nitrate reductase 2 alpha subunit	0	-1.929
PSLT052	parA	plasmid partition protein A	0	1.462
STM2141	fbaB	fructose-bisphosphate aldolase	0	-1.159
STM3122	STM14_3771	putative arylsulfatase	0.008	0.707
STM0237	rof	Rho-binding antiterminator	0	-0.911
STM1824	pabB	para-aminobenzoate synthase component I	0.014	-0.598
STM3388	STM14_4086	putative signal transduction protein	0.001	0.843
STM2911	STM14_3513	putative permease	0	0.854
STM0759	ybgS	hypothetical protein	0	-1.12
STM4539	STM14_5453	putative glucosamine-fructose-6-phosphate aminotransferas	0.001	-0.653
STM2009	amn	AMP nucleosidase	0.007	-0.688
	STM14_5572	putative DNA polymerase III epsilon subunit (3'-5' exonuc	0.02	0.813
STM0843	pflF	putative pyruvate formate lyase	0	0.937
STM1505	rspA	putative dehydratase	0.009	1.301
STM2745	STM14_3308	putative inner membrane protein	0	-1.438
STM1149	mdoC	glucans biosynthesis protein	0.003	0.678
STM2051	pduP	CoA-dependent propionaldehyde dehydrogenase	0.007	0.716
	STM14_967	conserved hypothetical protein	0	1.58
	STM14_2472	putative phage-encoded DNA-binding protein	0.002	-0.816
STM4301	dcuB	anaerobic C4-dicarboxylate transporter	0.002	-0.618
STM2390	yfcZ	putative cytoplasmic protein	0	-1.72
STM3768	STM14_4544	putative selenocysteine synthase	0	0.961
STM3915	trxA	thioredoxin	0	-0.988
STM0999	ompF	outer membrane protein F precursor	0.001	-1.316
STM4207	STM14_5058	putative phage baseplate component	0.014	0.597
STM0589	fepE	ferric enterobactin transport protein FepE	0.001	0.773
STM2999	ppdB	hypothetical protein	0.003	0.634
STM1265	STM14_1526	putative response regulator	0.006	0.791
STM0810	STM14_940	putative inner membrane protein	0.002	1.25
STM3143	hybG	hydrogenase 2 accessory protein HypG	0.004	-0.964
STM4280	nrfD	putative formate-dependent nitrate reductase	0.002	0.766
STM1122	ycdC	putative transcriptional repressor	0	-0.795
STM4149	rplK	50S ribosomal protein L11	0	-0.818
STM3026	STM14_3655	putative outer membrane protein	0.001	1.073
STM2598	STM14_1466	phage minor tail protein U	0	1.268
STM4523	yjiW	endoribonuclease SymE	0	1.2
STM0807	ybhL	putative permease	0.004	-0.588
STM0597	entB	2,3-dihydro-2,3-dihydroxybenzoate synthetase	0.014	0.608
STM0974	focA	formate transporter	0.016	0.606
STM2750	STM14_3315	putative PTS system glucitol/sorbitol-specific enzyme II	0.003	-0.64
STM3413	yhdN	hypothetical protein	0	1.645
STM3459	yheS	putative ABC transporter ATP-binding protein	0	1.3
STM0108	tbpA	thiamine transporter substrate binding subunit	0.007	0.706
STM2489	dapA	dihydrodipicolinate synthase	0.003	-0.628
STM0504	ybbN	putative thioredoxin protein	0.001	0.748
STM1868	mig-3	phage side tail fiber assembly protein	0	1.069
STM4598	arcA	two-component response regulator	0	-1.024
STM3509	bioH	carboxylesterase BioH	0.04	0.6
STM3412	zntR	zinc-responsive transcriptional regulator	0	1.878
STM0965	STM14_1808	putative dimethyl sulphoxide reductase	0.004	-0.713
STM1422	ssaU	secretion system apparatus protein SsaU	0.004	0.746
STM2994	recB	exonuclease V subunit beta	0.001	0.782
STM2327	nuoB	NADH dehydrogenase subunit B	0.005	-0.931
STM2465	eutM	putative detox protein	0	0.853
STM4183	aceB	malate synthase	0.004	0.948
STM3919	wzzE	lipopolysaccharide biosynthesis protein WzzE	0.001	0.832
STM2893	invI	needle complex assembly protein	0.018	-0.777
	STM14_2436	tail protein	0	1.128
STM0042	STM14_0051	putative sodium galactoside symporter	0	0.918
STM0203	yadQ	chloride channel protein	0.003	1.182
STM3644	bisC	biotin sulfoxide reductase	0.025	0.596
STM4211	STM14_5062	putative phage tail protein	0	0.911
STM3513	malQ	4-alpha-glucanotransferase	0.003	-0.862
STM3464	prkB	putative phosphoribulokinase	0.001	0.802
STM2961	ygcY	putative D-glucarate dehydratase	0.001	0.823
STM1982	rcsA	colanic acid capsular biosynthesis activation protein	0.001	1.533
STM0758	ybgR	zinc transporter ZitB	0	-1.304
STM0341	STM14_0398	putative inner membrane protein	0.002	1.318
STM3371	maf_2	Maf-like protein	0	2.069
STM4022	yihT	putative aldolase	0.001	0.761
STM2344	STM14_2889	putative phosphotransferase system enzyme II A component	0.003	0.735
STM3524	glpG	intramembrane serine protease GlpG	0.012	0.609
STM3422	rpmD	50S ribosomal protein L30	0	-3.65
STM3980	assT	arylsulfotransferase	0.001	0.597
	STM14_1876	hypothetical protein	0.013	0.612
STM1765	narK	nitrite extrusion protein	0	-4.645
STM1076	mgsA	methylglyoxal synthase	0.007	-0.669
STM0026	bcfF	fimbrial subunit	0.01	-0.844
STM3387	yhdU	putative periplasmic protein	0	0.824
	STM14_5323	hypothetical protein	0.003	0.919
STM3629	dppB	dipeptide transporter permease DppB	0.023	-0.594
	STM14_5031	conserved hypothetical protein	0.025	-2.055
STM1711	ribA	GTP cyclohydrolase II	0.003	-0.805
STM1632	STM14_1975	putative inner membrane protein	0.005	-1.212
STM4392	priB	primosomal replication protein N	0	-0.912
STM2259	napA	nitrate reductase	0.01	-0.592
STM3538	glgB	glycogen branching enzyme	0.001	0.858
STM3555	ugpE	glycerol-3-phosphate transporter membrane protein	0.002	0.769
STM2478	STM14_3039	hypothetical protein	0.003	0.979
STM2322	nuoH	NADH dehydrogenase subunit H	0.01	-0.863
STM1869	STM14_2272	phage-tail assembly-like protein	0	0.889
STM4155	STM14_4992	putative inner membrane protein	0.013	0.863
STM2414	yfeD	putative negative regulator	0.002	-0.751
STM2195	STM14_2708	putative transcriptional regulator	0.006	0.992
	STM14_3479	putative cytoplasmic protein	0	-1.744
STM3937	hemD	uroporphyrinogen-III synthase	0	-0.922
STM0111	leuC	isopropylmalate isomerase large subunit	0.005	0.768
STM2432	ptsI	phosphoenolpyruvate-protein phosphotransferase	0	-0.976
STM3364	yhcP	p-hydroxybenzoic acid efflux subunit AaeB	0	2.075
STM1662	ynaJ	putative inner membrane protein	0.025	-0.725
STM4290	proP	proline/glycine betaine transporter	0	1.076
STM0993	mukE	condesin subunit E	0.001	0.622
STM0709	phrB	deoxyribodipyrimidine photolyase	0.007	0.811
STM0853	bssR	biofilm formation regulatory protein BssR	0	-1.451
PSLT051	STM14_5574	putative cytoplasmic protein	0.014	0.814
STM4068	STM14_4892	putative regulatory protein	0.003	0.776
STM1188	STM14_1360	putative inner membrane lipoprotein	0	1.003
STM1892.S	znuC	high-affinity zinc transporter ATPase	0.005	-0.988
STM2477	yffH	putative pyrophosphohydrolase	0.014	0.671
STM4201	STM14_5050	putative phage tail protein	0.008	0.635
STM2685	smpA	hypothetical protein	0.004	-1.145
STM3145	hybE	hydrogenase 2-specific chaperone	0	-0.871
STM0248	yaeD	D,D-heptose 1,7-bisphosphate phosphatase	0.003	0.617
STM1782	ychH	hypothetical protein	0	-1.241
STM0882	rumB	23S rRNA methyluridine methyltransferase	0	1.827
STM3231	yqjK	putative inner membrane protein	0.005	-0.593
STM1170	mviN	putative virulence protein	0.005	0.737
STM1881	yebF	hypothetical protein	0.036	-0.602
STM2252	ccmC_2	heme exporter protein	0	-1.689
STM3747	yicE	putative purine/xanthine transport protein	0.004	0.824
STM4040	yiiG	putative cytoplasmic protein	0	0.997
STM0585	fepA	outer membrane receptor FepA	0	1.379
STM4188.S	metH	B12-dependent methionine synthase	0	0.814
STM2646	yfiD	autonomous glycyl radical cofactor GrcA	0.01	-0.894
STM3820	STM14_4612	putative cytochrome c peroxidase	0.008	0.678
STM0302	safD	putative fimbrial subunit	0	1.363
	STM14_1131	hypothetical protein	0	1.369
STM4100	metB	cystathionine gamma-synthase	0.036	-0.589
STM0033	STM14_0042	putative 5'-nucleotidase	0.032	0.649
STM3787	uhpT	sugar phosphate antiporter	0	0.867
PSLT091	traW	conjugative transfer: assembly	0.009	0.641
STM0477	acrR	DNA-binding transcriptional repressor AcrR	0	1.219
STM0276	STM14_0327	putative cytoplasmic protein	0.002	0.685
STM1915	cheZ	chemotaxis regulator CheZ	0	-1.103
STM1184	flgL	flagellar hook-associated protein FlgL	0.001	-0.743
STM1850	yebU	rRNA (cytosine-C(5)-)-methyltransferase RsmF	0.002	-1.073
STM3301	obgE	GTPase ObgE	0	1.397
STM0362	STM14_0424	putative cytoplasmic protein	0.001	0.873
STM2178	STM14_2685	putative 1,2-dioxygenase	0.008	-0.895
STM3835	gyrB	DNA gyrase subunit B	0.01	0.667
PSLT030	STM14_5553	putative cytoplasmic protein	0.014	-1.029
STM1669	STM14_2016	invasin-like protein	0.009	-0.839
STM3719	rfaB	UDP-D-galactose:(glucosyl)lipopolysaccharide-1, 6-D-g	0	1.464
STM4011	STM14_4824	putative inner membrane protein	0.011	0.666
STM0167	yacC	putative periplasmic protein	0.007	0.785
STM1795	STM14_2170	putative glutamic dehyrogenase-like protein	0	-1.022
STM2474	tktB	transketolase	0.019	0.701
STM4394	rplI	50S ribosomal protein L9	0	-1.065
STM0095	rluA	23S rRNA/tRNA pseudouridine synthase A	0.016	-0.603
STM2969	ygdH	putative nucleotide binding protein	0	-0.886
STM1634	STM14_1978	putative ABC transporter permease component	0	1.111
STM2881	iacP	acyl carrier protein	0	-2.599
STM2354	hisJ	histidine transport protein	0.011	0.633
STM3128	STM14_3781	putative oxidoreductase	0	0.832
STM0859	STM14_1008	putative transcriptional regulator	0.003	1.249
STM3782	STM14_4561	putative PTS system galactitol-specific enzyme IIC compon	0	1.037
STM3274	yhbU	putative protease	0.005	-0.927
STM1684	ycjF	hypothetical protein	0.01	-0.737
STM3190	ygiE	zinc transporter ZupT	0.012	-0.605
STM4071	STM14_4895	putative mannose-6-phosphate isomerase	0.004	-0.762
STM1440	sodC_2	superoxide dismutase	0.003	-0.721
	STM14_1446	putative bacteriophage protein	0.012	0.599
[truncated: 777 more rows]

## Sheet: 4. LPM 4h
Locus ID from Strain LT2	GeneName	Protein description	LPM4_PValue	LPM4_FC
[truncated: 1,295 more rows]

[truncated: 1 more sheets: 5. LPM 20h]
