# Supplementary material for: Analysis of the Salmonella regulatory network suggests involvement of SsrB and H-NS in σE-regulated SPI-2 gene expression
Source: Front Microbiol. 2015 Feb 10;6:27. doi: 10.3389/fmicb.2015.00027 (PMC4322710; doi:10.3389/fmicb.2015.00027)
Supplement: Table S3 — List of genes up- and down-regulated by σE in all three growth conditions. [file Table3.XLSX]

## Sheet: Index
Sheet Number	Contents
1	Genes up-regulated by σE in all three growth conditions
2	Genes down-regulated by σE in all three growth conditions

## Sheet: 1. Commonly up-regulated
LocusTag	Locus ID from Strain LT2	GeneName	Protein description	LB_PValue	LPM4_PValue	LPM20_PValue	LB_FC	LPM4_FC	LPM20_FC
STM14_3234	STM2640	rpoE	RNA polymerase sigma factor RpoE	0	0	0	-3.221	-2.796	-3.26
STM14_1697	STM1401	sseD	translocation machinery component	0	0	0.001	-0.836	-1.857	-1.809
STM14_3471	STM2872	prgJ	needle complex minor subunit	0	0	0.003	-1.429	-0.784	-1.361
STM14_1497	STM1244	pagD	virulence protein PAGD precursor	0.009	0	0.004	-0.679	-1.163	-1.011
STM14_0884	STM0760	aroG	phospho-2-dehydro-3-deoxyheptonate aldolase	0.002	0	0.006	-0.795	-0.896	-0.892
STM14_4804	STM3995	yihD	putative cytoplasmic protein	0	0	0.008	-1.076	-1.181	-0.927
STM14_2008	STM1661	ydaA	universal stress protein UspE	0	0.001	0.009	-1.447	-0.62	-0.873
STM14_1543	STM1276	STM14_1543	putative periplasmic protein	0.005	0	0.013	-0.781	-0.89	-0.627
STM14_5204	STM4327	fxsA	FxsA	0.019	0	0.016	-0.725	-1.118	-0.813
STM14_1742	STM1444	slyA	transcriptional regulator SlyA	0	0	0.017	-1.376	-0.758	-0.609
STM14_0732	STM0629	cspE	cold shock protein CspE	0	0.005	0.021	-2.965	-0.896	-0.726
STM14_2247	STM1856	STM14_2247	putative cytoplasmic protein	0.006	0.02	0.026	-0.862	-0.585	-0.691
STM14_1507		STM14_1507	putative lipoprotein	0.004	0	0.027	-0.628	-1.646	-0.741
STM14_3350	STM2780	pipB2	secreted effector protein	0.001	0	0.035	-0.892	-2.111	-0.823
STM14_1560	STM1286	mipA	MltA-interacting protein A	0.002	0	0.039	-1.134	-0.8	-0.591
STM14_3494	STM2895	invB	secretion chaperone	0.016	0.001	0.043	-0.709	-1.24	-1.014
	LB_FC = Fold change in LB log condition = log2(ΔrpoE/WT)
	LPM4_FC = Fold change in LPM 4h condition = log2(ΔrpoE/WT)
	LPM20_FC = Fold change in LPM 20h condition = log2(ΔrpoE/WT)
	Positive value in Column H, I, and J means the gene is downregulated by σE; negative value means the gene is upregulated by σE.

## Sheet: 2. Commonly down-regulated
LocusTag	Locus ID from Strain LT2	GeneName	Protein description	LB_PValue	LPM4_PValue	LPM20_PValue	LB_FC	LPM4_FC	LPM20_FC
STM14_4020	STM3330	gltB	glutamate synthase subunit alpha	0.011	0	0.001	0.731	0.91	1.683
STM14_4054	STM3360	argR	arginine repressor	0	0	0.001	1.069	1.18	1.348
STM14_4077	STM3380	accC	acetyl-CoA carboxylase biotin carboxylase subunit	0	0	0.001	1.172	1.426	1.378
STM14_4012	STM3324	ptsO	phosphohistidinoprotein-hexose phosphotransferase com	0	0	0.001	1.263	1.696	1.968
STM14_4027	STM3336	nanK	N-acetylmannosamine kinase	0	0	0.002	1.273	1.551	1.203
STM14_4028	STM3337	nanE	N-acetylmannosamine-6-phosphate 2-epimerase	0	0	0.002	1.397	1.422	1.292
STM14_4076	STM3379	accB	acetyl-CoA carboxylase biotin carboxyl carrier protei	0.018	0	0.003	0.777	0.966	1.646
STM14_4010	STM3322	ptsN	sugar-specific enzyme IIA component of PTS	0	0	0.003	1.454	0.755	1.058
STM14_3994	STM3307	murA	UDP-N-acetylglucosamine 1-carboxyvinyltransferase	0	0	0.003	1.505	1.209	1.215
STM14_4068	STM3374	mreB	rod shape-determining protein	0	0	0.003	1.522	1.603	1.821
STM14_4042	STM3350	STM14_4042	putative inner membrane protein	0.048	0.001	0.003	0.885	0.698	1.227
STM14_4021	STM3331	gltD	glutamate synthase subunit beta	0	0	0.004	1.783	0.967	1.08
STM14_4003	STM3315	yrbH	D-arabinose 5-phosphate isomerase	0	0	0.005	0.806	1.289	1.029
STM14_4174	STM3467	yhfK	putative inner membrane protein	0.002	0	0.005	0.914	0.868	1.323
STM14_4171	STM3465	yhfA	hypothetical protein	0.001	0	0.005	0.92	0.851	0.958
STM14_4041	STM3349	degS	serine endoprotease	0	0	0.005	1.025	1.196	1.232
STM14_4309	STM3581.S	yhhS	hypothetical protein	0	0	0.005	1.038	0.787	0.971
STM14_4013	STM3325	yrbL	hypothetical protein	0	0	0.005	1.051	1.359	1.322
STM14_4112	STM3409	trkA	potassium transporter peripheral membrane component	0.001	0	0.006	1.417	0.762	1.1
STM14_4062	STM3368	tldD	protease TldD	0	0	0.006	1.571	0.818	0.918
STM14_3392	STM2810	proW	glycine betaine transporter membrane protein	0.006	0	0.007	0.653	0.919	0.813
STM14_4110	STM3407	fmt	methionyl-tRNA formyltransferase	0.004	0	0.007	0.985	0.851	0.949
STM14_4071	STM3376	yhdH	putative oxidoreductase	0.008	0	0.008	0.995	0.97	0.937
STM14_4084	STM3386	yhdJ	putative methyltransferase	0	0	0.008	1.501	0.745	0.999
STM14_4057	STM3363	yhcO	putative cytoplasmic protein	0	0.002	0.008	1.263	0.647	1.023
STM14_0474	STM0400	proY	putative proline-specific permease	0.002	0	0.009	0.79	1.097	0.89
STM14_4008	STM3320	rpoN	RNA polymerase factor sigma-54	0	0	0.009	0.939	0.638	1.171
STM14_4178	STM3471	yhfG	hypothetical protein	0	0	0.009	1.965	0.746	0.839
STM14_4083	STM3385	fis	DNA-binding protein Fis	0	0	0.01	1.737	0.837	1.393
STM14_4789	STM3983	fadB	multifunctional fatty acid oxidation complex subunit	0.017	0.001	0.01	0.618	0.722	1.171
STM14_4092	STM3392	yhdV	putative outer membrane lipoprotein	0	0	0.011	1.013	2.463	0.869
STM14_4155	STM3451	yheN	hypothetical protein	0	0	0.011	1.196	1.606	0.781
STM14_0638	STM0546	fimD	outer membrane usher protein precursor	0.029	0	0.012	0.701	0.941	0.853
STM14_4072	STM3377	STM14_4072	putative sulfite oxidase subunit YedY	0.001	0	0.013	0.871	0.625	0.719
STM14_3016	STM2458	eutB	ethanolamine ammonia-lyase heavy chain	0.009	0	0.014	0.601	0.969	0.752
STM14_4159	STM3455	slyD	FKBP-type peptidyl-prolyl cis-trans isomerase	0.012	0	0.015	0.724	0.962	0.824
STM14_4090	STM3390	acrE	acriflavine resistance protein E precursor	0	0	0.016	0.934	0.913	1.038
STM14_0890	STM3353	dcoC	oxaloacetate decarboxylase subunit gamma	0.013	0	0.017	0.636	1.458	0.945
STM14_4040	STM3348	degQ	serine endoprotease	0	0	0.019	1.262	1.129	0.914
STM14_3591	STM2977	fucK	L-fuculokinase	0.016	0	0.02	0.67	0.721	0.667
STM14_4004	STM3316	yrbI	3-deoxy-D-manno-octulosonate 8-phosphate phosphatase	0	0	0.02	1.793	1.311	0.749
STM14_4066	STM3372	mreD	rod shape-determining protein MreD	0	0	0.02	2.046	1.032	0.632
STM14_0596	STM0508	ybbP	putative inner membrane protein	0	0	0.021	1.686	1.096	0.837
STM14_3982	STM3297	rrmJ	23S rRNA methyltransferase J	0.003	0	0.022	0.786	0.897	0.609
STM14_4056	STM3362	STM14_4056	putative periplasmic protein	0.013	0	0.024	0.798	0.822	0.772
STM14_3991	STM3304	rplU	50S ribosomal protein L21	0.001	0	0.024	0.818	1.006	1.16
STM14_4016	STM3328	arcB	aerobic respiration control sensor protein ArcB	0	0	0.024	1.25	1.057	0.849
STM14_4280	STM3554	ugpC	glycerol-3-phosphate transporter ATP-binding subunit	0.02	0	0.025	0.677	0.777	1.034
STM14_4070	STM3375	yhdA	regulatory protein CsrD	0	0	0.025	0.858	0.919	0.749
STM14_3995	STM3308	yrbA	putative transcriptional regulator	0.01	0	0.026	0.721	0.93	0.967
STM14_4067	STM3373	mreC	cell wall structural complex MreBCD transmembrane com	0	0	0.026	1.081	1.001	0.883
STM14_3998	STM3310	yrbC	putative transport protein	0.002	0	0.029	0.621	0.873	0.714
STM14_3981	STM3296	hflB	ATP-dependent metalloprotease	0.006	0	0.029	0.639	0.786	1.047
STM14_0123	STM0104	araC	DNA-binding transcriptional regulator AraC	0.001	0	0.031	0.687	0.752	0.583
STM14_4153	STM3449	yheL	tRNA 2-thiouridine synthesizing protein B	0.001	0	0.033	0.736	1.237	0.599
STM14_3033	STM2473	talA	transaldolase A	0.001	0.001	0.033	0.791	0.644	0.686
STM14_4031	STM3340	yhcK	transcriptional regulator NanR	0	0	0.034	0.937	0.962	2.303
STM14_4022	STM3332	yhcG	putative cytoplasmic protein	0	0.001	0.035	2.286	0.772	0.594
STM14_4000	STM3312	yrbE	putative transport protein	0	0	0.038	2.009	0.758	0.951
STM14_2619		STM14_2619	conserved hypothetical protein	0.003	0	0.04	0.857	1.017	0.598
STM14_4087	STM3389	envR	DNA-binding transcriptional regulator EnvR	0	0	0.042	1.005	0.737	0.927
STM14_2384	STM1964	yedD	hypothetical protein	0.024	0	0.043	0.622	1.077	0.839
STM14_4186	STM3476	nirC	nitrite transporter NirC	0.001	0.001	0.044	0.909	0.658	0.669
STM14_2154	STM1781	ychM	putative sulfate transporter YchM	0.031	0	0.049	0.623	0.801	0.653
STM14_4105	STM3402	yrdC	putative ribosome maturation factor	0.001	0	0.05	0.981	0.877	0.607
	LB_FC = Fold change in LB log condition = log2(ΔrpoE/WT)
	LPM4_FC = Fold change in LPM 4h condition = log2(ΔrpoE/WT)
	LPM20_FC = Fold change in LPM 20h condition = log2(ΔrpoE/WT)
	Positive value in Column H, I, and J means the gene is downregulated by σE; negative value means the gene is upregulated by σE.
