# Supplementary material for: Analysis of the Salmonella regulatory network suggests involvement of SsrB and H-NS in σE-regulated SPI-2 gene expression
Source: Front Microbiol. 2015 Feb 10;6:27. doi: 10.3389/fmicb.2015.00027 (PMC4322710; doi:10.3389/fmicb.2015.00027)
Supplement: Table S4 — List of regulators regulated by σE in at least one of the three growth conditions. [file Table4.XLSX]

## Sheet: Sheet1
LocusTag	GeneName	LB_FC	LPM4_FC	LPM 20_FC	Protein description
STM14_0049	nhaR			-0.87	transcriptional activator NhaR
STM14_0123	araC	0.687	0.752	0.583	DNA-binding transcriptional regulator AraC
STM14_0129	yabN	0.679	0.631		transcriptional regulator SgrR
STM14_0138	leuO	1.728	0.517		leucine transcriptional activator
STM14_0140	ilvH	0.59	0.405		acetolactate synthase 3 regulatory subunit
STM14_0161	yacA	-0.921			SecA regulator SecM
STM14_0176	ampE	1.103			regulatory protein AmpE
STM14_0182	pdhR		-0.465	-0.911	transcriptional regulator PdhR
STM14_0220	dksA			0.65	DnaK transcriptional regulator DksA
STM14_0301	yafC	-0.665	0.583		putative transcriptional regulator
STM14_0375	crl		0.833		DNA-binding transcriptional regulator Crl
STM14_0470	phoB		0.74		transcriptional regulator PhoB
STM14_0471	phoR	1.034	-0.698		phosphate regulon sensor protein
STM14_0527	bolA			-1.076	transcriptional regulator BolA
STM14_0533	lon		0.776		DNA-binding ATP-dependent protease La
STM14_0534	hupB	-4.141		-0.916	transcriptional regulator HU subunit beta
STM14_0546	glnK		0.764		nitrogen regulatory protein P-II 2
STM14_0561	acrR	1.219			DNA-binding transcriptional repressor AcrR
STM14_0587	cueR	-0.641	0.6	-0.591	DNA-binding transcriptional regulator CueR
STM14_0641	fimZ		-0.481	-0.732	transcriptional regulator FimZ
STM14_0642	fimY		-0.467	-1.023	putative regulatory protein
STM14_0705	ybdO		-1.17		putative transcriptional regulator
STM14_0717	rnk	-0.389		-0.849	nucleoside diphosphate kinase regulator
STM14_0727	dpiB	1.102	0.781		sensory histidine kinase
STM14_0728	dpiA		0.745		two-component response regulator DpiA
STM14_0739	ybeF		-0.749	-1.172	putative DNA-binding transcriptional regulator
STM14_0808	fur	-0.481		-1.082	ferric uptake regulator
STM14_0811	ybfE	0.62			LexA regulated protein
STM14_0822	kdpD	0.567	0.959	0.624	sensor protein KdpD
STM14_0915	hutC	-1.316			histidine utilization repressor
STM14_1276	ycdC	-0.795	0.469		putative transcriptional repressor
STM14_1303	csgG	0.778	-0.716		putative curli operon transcriptional regulator
STM14_1330	bssS	-1.417			biofilm formation regulatory protein BssS
STM14_1342	flgM	-1.864			anti-sigma-28 factor FlgM
STM14_1592	osmE	-1.474			DNA-binding transcriptional activator OsmE
STM14_1646	ydiP	0.62	-0.674		putative transcriptional regulator
STM14_1664	sufB		0.312	-0.699	cysteine desulfurase activator complex subunit SufB
STM14_1666	sufD			-0.94	cysteine desulfurase activator complex subunit SufD
STM14_1676	orf408		0.631		putative regulatory protein
STM14_1680	ttrS	-0.602	-0.484		sensory histidine kinase
STM14_1687	ssrA		-1.06	-1.8	sensor kinase
STM14_1726	ydhB		-0.715		putative DNA-binding transcriptional regulator
STM14_1727	purR		0.35	0.592	DNA-binding transcriptional repressor PurR
STM14_1735	ydhM		0.918		putative transcriptional repressor
STM14_1742	slyA	-1.376	-0.758	-0.609	transcriptional regulator SlyA
STM14_1774	rstB		0.806	1.362	sensor protein RstB
STM14_1799	mlc		-1		pts operon transcriptional repressor
STM14_1824	ydfH		-0.7		putative regulatory protein
STM14_1863	pqaA		-0.929		PhoPQ-regulated protein
STM14_2007	fnr	-1.482			fumarate/nitrate reduction transcriptional regulator
STM14_2033	tyrR		-0.388	-0.651	DNA-binding transcriptional regulator TyrR
STM14_2038	pspC	0.82	1.132		DNA-binding transcriptional activator PspC
STM14_2041	pspF	-0.445	0.691	0.609	phage shock protein operon transcriptional activator
STM14_2116	hns	-2.546	0.531	0.675	global DNA-binding transcriptional dual regulator H-NS
STM14_2119	hnr		0.63		response regulator of RpoS
STM14_2136	narX	-0.682	0.351		nitrate/nitrite sensor protein NarX
STM14_2137	narL	-1.799	0.614		transcriptional regulator NarL
STM14_2143	ychA	-0.679			putative transcriptional regulator
STM14_2228	kdgR	-0.674			putative transcriptional repressor
STM14_2295	yebK	-0.734			DNA-binding transcriptional regulator HexR
STM14_2330	cheZ	-1.103			chemotaxis regulator CheZ
STM14_2331	cheY	-0.862	0.468		chemotaxis regulatory protein CheY
STM14_2341	flhD	-0.502		-1.698	transcriptional activator FlhD
STM14_2365	uvrY	-0.619		-0.995	response regulator
STM14_2368	sdiA		-0.7		DNA-binding transcriptional activator SdiA
STM14_2646	yegW	-0.578	0.338	-0.718	putative regulatory protein
STM14_2662	yehT	0.967	-0.965		putative two-component response-regulatory protein YehT
STM14_2663	yehU	0.618	-1.24	-1.284	putative sensor kinase
STM14_2700	galS		0.622		DNA-binding transcriptional regulator GalS
STM14_2717	yeiE		-0.681	-0.737	putative DNA-binding transcriptional regulator
STM14_2775	narP	-1.15			transcriptional regulator NarP
STM14_2800	yojN		1.055		phosphotransfer intermediate protein in two-component regulatory system with RcsBC
STM14_2802	rcsC	0.706	0.558		hybrid sensory kinase in two-component regulatory system with RcsB and YojN
STM14_2876	yfbS		-0.594		putative response regulator
STM14_2919	flk	-1.379			flagella biosynthesis regulator
STM14_2947	pgtA		-1.641		activator
STM14_2968	yfeD	-0.751			putative negative regulator
STM14_2974	xapR		-0.591	-1.429	DNA-binding transcriptional activator XapR
STM14_3042	narQ		0.943	0.619	nitrate/nitrite sensor protein NarQ
STM14_3120	yfhP	-0.573		-1.247	DNA-binding transcriptional regulator IscR
STM14_3136	cadC	-0.639	-0.382		DNA-binding transcriptional activator CadC
STM14_3152	yfhH		-0.657		putative DNA-binding transcriptional regulator
STM14_3233	rseA		-1.386	-0.881	anti-RNA polymerase sigma factor SigE
STM14_3234	rpoE	-3.221	-2.796	-3.26	RNA polymerase sigma factor RpoE
STM14_3241	yfiE	1.069	-0.725	-0.639	putative transcriptional regulator
STM14_3337	fljA	0.886	-0.956	-1.682	phase-1 flagellin repressor
STM14_3360	tctD		-0.636		regulatory protein
STM14_3370	ygaE		0.705		DNA-binding transcriptional regulator CsiR
STM14_3397	emrR			-1.057	transcriptional repressor MprA
STM14_3416	recX		-0.772	-1.176	recombination regulator RecX
STM14_3426	gutM	-0.627			DNA-binding transcriptional activator GutM
STM14_3448	hycA	-0.96	-0.518		formate hydrogenlyase regulatory protein HycA
STM14_3465	hilC		-1.156		invasion regulatory protein
STM14_3474	hilD		-1.497		invasion protein regulatory protein
STM14_3475	hilA	-0.897	-1.119		invasion protein regulator
STM14_3498	invF	-0.992			invasion regulatory protein
STM14_3521	ygbI	0.762			putative regulatory protein
STM14_3566	barA			-0.809	hybrid sensory histidine kinase BarA
STM14_3596	gcvA	-0.782	-0.742		DNA-binding transcriptional activator GcvA
STM14_3636	galR	-0.685	-0.633		DNA-binding transcriptional regulator GalR
STM14_3829	yqhC		-0.584		putative transcriptional regulator
STM14_3849	ygiX		0.75	0.602	DNA-binding transcriptional regulator QseB
STM14_3850	ygiY		0.642		sensor protein QseC
STM14_3927	tdcA	-0.998			DNA-binding transcriptional activator TdcA
STM14_3937	agaR		-0.674		AGA operon transcriptional repressor
STM14_3993	nlp		1.033	1.039	DNA-binding transcriptional regulator Nlp
STM14_3995	yrbA	0.721	0.93	0.967	putative transcriptional regulator
STM14_4008	rpoN	0.939	0.638	1.171	RNA polymerase factor sigma-54
STM14_4012	ptsO	1.263	1.696	1.968	phosphohistidinoprotein-hexose phosphotransferase component of N-regulated PTS system (Npr)
STM14_4016	arcB	1.25	1.057	0.849	aerobic respiration control sensor protein ArcB
STM14_4031	yhcK	0.937	0.962	2.303	transcriptional regulator NanR
STM14_4054	argR	1.069	1.18	1.348	arginine repressor
STM14_4061	yhcS	1.089		1.202	putative DNA-binding transcriptional regulator
STM14_4070	yhdA	0.858	0.919	0.749	regulatory protein CsrD
STM14_4083	fis	1.737	0.837	1.393	DNA-binding protein Fis
STM14_4087	envR	1.005	0.737	0.927	DNA-binding transcriptional regulator EnvR
STM14_4115	zntR	1.878	0.583		zinc-responsive transcriptional regulator
STM14_4156	yheO	0.515	0.784	1.157	putative regulatory protein
STM14_4161	kefB	1.242		0.663	glutathione-regulated potassium-efflux system protein KefB
STM14_4162	yheR	1.813	0.949		glutathione-regulated potassium-efflux system ancillary protein KefG
STM14_4173	crp	1.076	0.487		cAMP-regulatory protein
STM14_4216	envZ	1.205	0.474		osmolarity sensor protein
STM14_4217	ompR	-0.384	1.198		osmolarity response regulator
STM14_4234	malT	-1.073	-0.697		transcriptional regulator MalT
STM14_4242	glpR		0.689	1.218	DNA-binding transcriptional repressor GlpR
STM14_4295	rpoH		-0.335	-0.877	RNA polymerase factor sigma-32
STM14_4312	nikR			-0.9	nickel responsive regulator
STM14_4338	yhjB	1.055	-0.988	-0.981	putative transcriptional regulator
STM14_4398	yiaG	-1.021		0.75	putative transcriptional regulator
STM14_4423	yiaJ		-0.623		transcriptional repressor
STM14_4445	mtlR	0.705			mannitol repressor protein
STM14_4452	lldR		0.985	0.604	DNA-binding transcriptional repressor LldR
STM14_4529	marT	0.683			putative transcriptional regulator
STM14_4569	uhpC	0.648			regulatory protein UhpC
STM14_4685	yieP	-0.504		-1.362	putative regulatory protein
STM14_4705	ilvY		0.712	1.165	DNA-binding transcriptional regulator IlvY
STM14_4767	metR	0.443	1.407		metE/metH regulator
STM14_4783	rfaH			-0.953	transcriptional activator RfaH
STM14_4818	glnL		1.266		nitrogen regulation protein NR(II)
STM14_4882	cpxR		0.65	0.82	DNA-binding transcriptional regulator CpxR
STM14_4883	cpxP		2.774	2.713	repressor CpxP
STM14_4897	ydeW	-0.919			putative transcriptional repressor
STM14_4927	metJ		-0.594	-1.505	transcriptional repressor protein MetJ
STM14_4949	yijO		0.549	1.515	putative regulatory protein
STM14_4959	oxyR	-0.433	0.608		DNA-binding transcriptional regulator OxyR
STM14_4962	yijC			-0.655	DNA-binding transcriptional repressor FabR
STM14_5011	hupA	-3.907	0.697	-1.159	transcriptional regulator HU subunit alpha
STM14_5014	hydH	1.52	0.65		sensor protein ZraS
STM14_5034	iclR		0.722		IclR family transcriptional regulator
STM14_5128	soxR		0.503	-1.712	redox-sensing transcriptional activator
STM14_5163	basS		0.913	0.732	sensor protein BasS/PmrB
STM14_5167	adiY		-0.37	-0.766	transcriptional activator
STM14_5170	melR		0.729	0.971	DNA-binding transcriptional regulator MelR
STM14_5176	dcuR	-0.647			DNA-binding transcriptional activator DcuR
STM14_5244	hflK	-0.736	-0.429	1.037	FtsH protease regulator HflK
STM14_5249	yjeB		-0.604		transcriptional repressor NsrR
STM14_5283	ytfE		0.945		cell morphogenesis/cell wall metabolism regulator
STM14_5286	ytfH		0.97		putative transcriptional regulator
STM14_5290	ytfJ	0.647			putative transcriptional regulator
STM14_5348	treR		1.361	1.389	trehalose repressor
STM14_5377	idnR			0.796	L-idonate regulator
STM14_5463	yjjQ		-1.146		putative transcriptional regulator
STM14_5504	trpR	-1.634	0.522		Trp operon repressor
STM14_5507	rob	-0.718	0.409		transcriptional regulator
STM14_5519	arcA	-1.024			two-component response regulator
STM14_5537	orf7		0.976		putative bacterial regulatory protein, luxR family
STM14_5564	spvR	1.194	-0.467		regulation of spv operon, lysR family
STM14_998	bssR	-1.451	-0.602		biofilm formation regulatory protein BssR
	LB_FC = Fold change in LB log condition = log2(ΔrpoE/WT)
	LPM4_FC = Fold change in LPM 4h condition = log2(ΔrpoE/WT)
	LPM20_FC = Fold change in LPM 20h condition = log2(ΔrpoE/WT)
	Green colored genes = up-regulated by σE
	Red colored genes = down-regulated by σE
